# Supplementary material for: Defining the origin, evolution, and immune composition of SDH-deficient renal cell carcinoma
Source: iScience. 2022 Oct 17;25(11):105389. doi: 10.1016/j.isci.2022.105389 (PMC9636038; doi:10.1016/j.isci.2022.105389)
Supplement: Table S1. Individual clinical data, germline variant annotation and summary sequencing data, related to Figure 1 [file mmc2.xlsx]

## Sheet: Sheet1
ID	Germline mutation	Mutation co-ordinate (chr:pos, GRCh 37d5)	NIH clinvar significance	Family history	Age at diagnosis	Gender at birth	Staging at diagnosis	Samples	Tumour size	Other SDH-B mutation associated tumours	Follow-up duration	Outcome at last follow-up	Tumour purity	Tumour sequencing depth	Normal sequencing depth
PD47450	NM_003000.3(SDHB):c.72+1G>T (essential splice site)	1:17380442	Pathogenic	Yes	30	M	pT2bNxMx	PD47450a, PD47450c, PD47450d, PD47450e	130	No	18 months	Alive without recurrence	0.88, 0.80, 0.88, 0.85, 0.83	96, 78, 88, 84, 91	40
PD47451	NM_003000.3(SDHB):c.72+1G>T (essential splice site)	1:17380442	Pathogenic	Yes	15	F	pT1bNxMx	PD47451a	48	No	10 months	Alive without recurrence	0.56	85	41
PD47452	None			No	27	M	pT1aNxMx	PD47452a (ccRCC)	28	No			0.44	78	42
PD47453	NM_003000.3(SDHB):c.137G>A (missense)	1:17371319	Pathogenic	No	64	F	pT1bNxMx	PD47453a	51	Bilateral SDH-B def RCC	39 months	Alive without recurrence	0.13	71	44
PD47454	NM_003000.3(SDHB):c.148G>T (missense)	1:17355100	Uncertain	No	28	M	pT1aNxMx	PD47454a (paraganglioma), PD47454c	17	Retroperitoneal paraganglioma	17 months	Alive without recurrence	0.74, 0.56	70, 84	47
