# Supplementary material for: Defining the origin, evolution, and immune composition of SDH-deficient renal cell carcinoma
Source: iScience. 2022 Oct 17;25(11):105389. doi: 10.1016/j.isci.2022.105389 (PMC9636038; doi:10.1016/j.isci.2022.105389)
Supplement: Table S3. Cellular contributions to bulk RNA sequencing results, related to Figure 2A and 3D [file mmc4.xlsx]

## Sheet: Young et al
	PR47450a	PR47450c	PR47450d	PR47450e	PR47450f	PR47451a	PR47452a	PR47453a	PR47454a	PR47454c
PT2	3.87205e-05	6.58734e-05	1.96767e-05	8.60524e-05	6.48003e-05	10551.4	4.26711e-05	6.36808e-05	1.87111e-06	3.17768e-05
DV	1.58296e-06	1.28769e-06	1.91092e-06	2.40538e-06	2.2263e-06	3.52738e-06	2.65213e-06	1.08633e-06	5.68622e-07	9.04159e-07
Th	8.18234e-07	7.11738e-07	9.64335e-07	9.85002e-07	9.99592e-07	1.20843e-06	1.01676e-06	7.02904e-07	3.18447e-07	3.7202e-07
U3	3.64767e-06	5.01697e-06	3.25051e-06	3.00812e-06	3.73028e-06	2.30404e-06	5.40954e-06	6.69838e-06	8.68139e-07	3.70274e-06
MNP3	1.27604e-06	1.3601e-06	1.552e-06	1.47018e-06	1.53201e-06	6.7906e-06	1.42085e-05	2.40061e-06	7.81404e-07	1.57506e-06
F	2.95721e-06	4.18435e-05	5.27646e-06	3.57717e-06	4.74282e-06	22483.1	912410	528528	60298.3	34980.7
NP	1.30418e-06	1.53164e-06	1.65212e-06	1.73085e-06	1.71901e-06	2.29525e-06	4.17497e-06	1.885e-06	240.566	1.05099e-06
NKT2	1.16798e-06	1.12594e-06	1.38559e-06	1.42227e-06	1.43328e-06	2.19947e-06	2.07742e-06	1.26268e-06	5.42716e-07	7.52435e-07
Erythroblasts	5.77084e-08	4.2787e-08	6.87234e-08	7.08467e-08	7.32516e-08	5.71493e-08	6.93877e-08	3.84108e-08	1.48819e-08	2.47991e-08
NKT1	9.13929e-07	7.1523e-07	1.09295e-06	1.16699e-06	1.14739e-06	1.57704e-06	7.05616e-07	6.44602e-07	2.64115e-07	3.32801e-07
PT1	0.000137577	401526	0.000415522	9.33802e-05	0.000134241	84560.4	2.34744e+06	0.000525258	1.59204e-06	697236
U2	1.17005e-06	1.34919e-06	1.27398e-06	1.07322e-06	1.27068e-06	1.04236e-06	2.94561e-06	1.67002e-06	5.82632e-07	1.17428e-06
SCP/Bridge	1.02394e-05	1.24914e-05	7.67117e-06	7.87688e-06	9.46606e-06	6.66956e-06	1.65341e-05	1.09034e-05	1.07095e-06	1.22358e-05
Leukocytes	52567.3	104604	61637.9	11791.2	27970.5	315433	1.55151e+06	607894	3.15533e-05	191019
NK2	2.55065e-06	2.4948e-06	2.56519e-06	2.8495e-06	2.98046e-06	7.4558e-06	6.08681e-06	3.93089e-06	9.71119e-07	2.34044e-06
U4	1.15281e-06	1.26356e-06	1.28014e-06	1.12092e-06	1.26603e-06	1.12517e-06	2.78672e-06	1.67779e-06	7.38259e-07	1.38728e-06
NK1	1.09528e-06	8.49576e-07	1.31583e-06	1.42315e-06	1.39837e-06	2.0219e-06	7.917e-07	7.24217e-07	3.00969e-07	3.98811e-07
Sympathoblast	107201	44517.6	66840.4	85006.1	76029	18882.4	4.54701e-06	3.08265e-06	1.52514e-05	2.60767e-05
PDC	1.27846e-06	1.05663e-06	1.5381e-06	1.56846e-06	1.59096e-06	2.13771e-06	1.28983e-06	9.08766e-07	3.75679e-07	5.8237e-07
MST	199.094	5077.53	3.04561e-06	2319.1	2543.58	2292.2	2.30423e-06	22814.7	5.32178e-07	13.1422
B	1.08583e-06	1.01462e-06	1.23041e-06	1.24581e-06	1.2869e-06	1.59585e-06	1.93964e-06	1.31714e-06	4.12805e-07	7.74017e-07
AV1	2.34116e-06	2.19519e-06	2.82753e-06	4.1462e-06	3.62769e-06	1.13967e-05	6.22128e-06	2.43119e-06	1.45828e-06	1.61038e-06
MNP2	1.34282e-06	1.3139e-06	1.54193e-06	1.61349e-06	1.66316e-06	2.41188e-06	2.7883e-06	1.75094e-06	6.37758e-07	9.87222e-07
MNP1	1.42618e-06	1.7897e-06	1.70484e-06	1.7384e-06	1.80422e-06	3.12431e-06	6.5472e-06	2.69299e-06	1.21065e-06	1.7127e-06
Cortex	14635.1	1.64778e-05	6.94358e-05	5.67195e-05	0.000230106	5.96041e-06	3.22915e-05	5.93498e-06	6.57139e-06	1.87755e-05
Mesenchyme	61629.8	90304.5	57119.8	62245.8	84926.7	330916	504408	390274	2.26524e-06	263978
C2	2.28956e-06	1.57314e-06	2.64948e-06	2.54798e-06	2.60218e-06	2.38095e-06	1.33658e-06	1.50405e-06	2.90458e-07	1.05412e-06
U1	1.07377e-06	1.01254e-06	1.25462e-06	1.11764e-06	1.23827e-06	1.1266e-06	1.92045e-06	9.12605e-07	4.47831e-07	7.20129e-07
C1	7.59975e-06	5.43786e-06	7.69278e-06	9.7333e-06	9.62931e-06	8.02389e-06	1.689e-06	1.33653e-05	3.88412e-07	5.90053e-06
Chromaffin	4.66894e-05	27087.4	6.30512e-05	2.33797e-05	18763.5	3.4012e-06	1.26588e-05	2.16945e-06	5.17123e+06	24002.8
AV2	2.79976e-06	4.15988e-06	3.31833e-06	5.03952e-06	4.66436e-06	3.00835e-05	247129	219348	218568	2.87097e-06
M	39809.5	92305.4	49718.3	70374.3	82587.3	107051	283962	1.18947e+06	1.51234e-06	38230.8
GE	3.31706e-06	3.87328e-06	3.67773e-06	7.39943e-06	5.52628e-06	2.17238e-05	102410	109906	1.28111e-05	2.98714e-06
PT3	1.70369e-06	1.02431e-06	2.18643e-06	2.37523e-06	2.20444e-06	2.44769e-06	8.55317e-07	5.13671e-07	1.58541e-07	4.13083e-07
D	1.79835e+06	1.01787e+06	2.28462e+06	1.97872e+06	2.04365e+06	1.0632e+06	2.30261e-06	130383	3.65736e-07	1.62697e+06
Vascular endothelium	490207	812868	383433	744321	743530	478320	1.69968e+06	885763	371098	1.5435e+06
P	87582.8	190315	185175	60461.5	138769	95888.4	1.08799e+06	388759	5.03014e-06	425627
G	3.3133e-06	2.49469e-06	4.15251e-06	4.80512e-06	4.72862e-06	5.69361e-06	2.37266e-06	1.84622e-06	3.90401e-07	1.13977e-06
H	2.34229e+06	2.48544e+06	2.62618e+06	2.36556e+06	2522158	1.18525e+06	6.09408e-05	1.68602e+06	3.39405e-06	2.09056e+06
8T	1.25004e-06	1.06802e-06	1.46065e-06	1.5901e-06	1.56811e-06	3.0556e-06	1.23392e-06	1.0793e-06	4.29243e-07	5.93487e-07
Other	7.08113e-07	5.56449e-07	7.67581e-07	7.46153e-07	7.87142e-07	6.80682e-07	9.33601e-07	7.71799e-07	2.95992e-07	4.99348e-07
Intercept	732141	670274	869165	828821	821642	496005	2.11519e+06	875868	834437	1.62127e+06
pR2	0.657324	0.672139	0.647685	0.66087	0.66406	0.725014	0.584704	0.640225	0.663189	0.503899
fitCount	34750270	35137640	40046864	38091680	40072460	25943492	67586650	44811444	42877096	52878610
obsCount	34750436	35135176	40049830	38091190	40072132	25943424	67586500	44810580	42876880	52878430

## Sheet: Hochane et al
	PR47450a	PR47450c	PR47450d	PR47450e	PR47450f	PR47451a	PR47452a	PR47453a	PR47454a	PR47454c
ErPrT	294267	1.10646e+06	254511	47678	0.0116162	0.00379566	3.48368e+06	264686	0.00156382	1.55983e+06
SSBpr	0.000613338	0.000986558	0.000630857	0.000616421	0.00069287	0.000502743	0.00269697	0.000758178	0.000451658	0.00127411
NPCc	0.000150272	0.000157899	0.000135862	0.000160859	0.000162402	0.000136995	0.000164063	0.000128492	0.000782948	0.000185181
End	228438	632400	118789	385229	277259	281926	2.81608e+06	1.97225e+06	395242	1.29616e+06
Mes	159886	112788	261480	101471	66102.4	19063	513423	1.58038e+06	646022	35137.5
Pod	0.000248301	0.000328668	0.000405563	0.000137841	0.000105694	4.83566e-05	513572	0.000490126	5.81938e-05	60179.5
UBCD	0.000290994	0.000266004	0.000253098	0.000390356	0.000772465	0.00138376	0.000306806	0.000656723	0.0022097	0.000403114
RVCSBb	0.000145198	0.000189626	0.000140854	0.000124702	0.000135236	9.7673e-05	0.000776489	0.000271261	0.000338479	0.000340687
IPC	7.64161e-05	8.80666e-05	7.43226e-05	0.000101428	0.000113036	0.000306057	0.000441192	0.000251571	0.00040046	0.000255726
ICb	4.20558e-05	4.06839e-05	4.50216e-05	5.34852e-05	5.87904e-05	0.000216046	0.000184895	9.72403e-05	7.30419e-05	6.92415e-05
DTLH	4.9495e+06	3.79792e+06	5587024	6418237	7418048	6605606	0.00042097	2.93011e+06	3.90389e+06	4787721
SSBpod	0.000348361	0.000559335	0.000325666	0.000173356	0.000172993	9.699e-05	0.00108952	0.000736296	0.000258039	0.00110344
CnT	0.00045601	0.000512669	0.000424237	0.000536335	0.000675514	0.000564572	0.000530625	0.000448439	0.000439551	0.000360722
RVCSBa	0.00206846	0.0023483	0.00194633	0.00174783	0.00146592	0.0007878	0.000939599	0.000633164	0.000638481	0.000963973
PTA	0.00137262	0.00136831	0.00118906	0.00130234	0.00112842	0.00065857	0.000654769	0.000533966	0.000641499	0.000769695
SSBm/d	0.000171461	0.000216577	0.000183049	0.000150854	0.000184731	0.000150625	0.000433308	0.000181257	0.000204824	0.000322566
Prolif	0.000728506	0.00075768	0.00091722	0.00039196	0.000369886	8.36257e-05	0.00030082	0.000331598	5.90598e-05	0.00011622
NPCb	5.943e-05	5.3498e-05	6.19879e-05	6.57898e-05	8.8073e-05	9.24966e-05	6.88229e-05	6.62316e-05	0.000382543	7.0758e-05
ICa	5.25918e-05	5.83107e-05	5.38532e-05	6.28244e-05	7.44396e-05	0.000161659	0.000304457	0.000170786	0.000199246	0.000111638
Leu	0.000834225	0.00130516	0.00323228	0.000618184	0.00125485	95169.8	536035	145617	0.0013928	0.000702203
NPCa	4.95463e-05	3.87074e-05	5.46685e-05	5.42086e-05	5.72554e-05	4.75567e-05	3.44267e-05	3.20318e-05	7.99992e-05	3.30209e-05
NPCd	0.000145556	0.000149124	0.000133387	0.000151059	0.000165607	0.000134396	0.000174733	0.000134482	0.000854733	0.000204882
Intercept	799603	804164	971428	800848	755528	322823	3.31261e+06	1.49041e+06	2.80855e+06	1.83339e+06
pR2	0.663282	0.657524	0.652227	0.650217	0.66697	0.66194	0.505966	0.58714	0.385154	0.542322
fitCount	40704372	40462612	45692524	48922964	53600708	45506760	71934800	53300824	51960380	60997868
obsCount	40698856	40462536	45691930	48921980	53600024	45505896	71897500	53301120	51980556	60997550

## Sheet: Li et al
	PR47450a	PR47450c	PR47450d	PR47450e	PR47450f	PR47451a	PR47452a	PR47453a	PR47454a	PR47454c
RCC_PT.2	0.000724535	0.000636064	0.000790871	0.000239092	0.000252333	5.98187e-05	0.000134155	0.00012072	2.37224e-05	0.000136963
NK_SPARC+	1.8608e-05	1.5545e-05	1.7619e-05	2.01804e-05	2.76496e-05	2.37966e-05	1.68442e-05	2.22077e-05	1.38919e-05	1.40891e-05
Interferon-response_B-cell	8.64376e-06	8.10906e-06	8.0011e-06	8.79425e-06	1.2053e-05	1.35504e-05	1.12094e-05	1.28272e-05	6.77304e-06	6.46132e-06
FN1+_TAM	2.62483e-05	2.46554e-05	2.80026e-05	2.18268e-05	3.58362e-05	2.89525e-05	7.3542e-05	4.6148e-05	8.82377e-06	3.84158e-05
NK_resident_activited	1.52843e-05	1.29246e-05	1.68611e-05	1.31078e-05	1.91154e-05	1.2956e-05	1.99444e-05	1.88626e-05	1.02428e-05	1.26472e-05
MHC-II_CRHBP+_EC	5.93143e-05	3.97982e-05	2.73909e-05	0.000139565	0.000124198	36466.9	0.000110721	8.97769e-05	3.09541e-05	0.000105195
RCC_PT-EMT-transition.1	0.000249749	0.000247152	0.000242124	0.000134575	0.00021417	9.56715e-05	3.43e-05	8.17275e-05	2.30915e-05	3.93456e-05
Activated_RHOB+_B-cell	9.08899e-06	8.53141e-06	8.95466e-06	8.96976e-06	1.21142e-05	1.23996e-05	1.0556e-05	9.69742e-06	9.13611e-06	6.44178e-06
UMOD+_LoH	3.6334e+06	3.30158e+06	3.42125e+06	5779303	6198224	7017817	440407	3.44386e+06	3.35177e+06	5.68042e+06
Podocyte	0.000346488	9.64293e-05	0.000252568	0.000161671	0.000154944	3.79087e-05	0.000128437	4.27974e-05	1.16296e-05	0.000364029
ACKR+_EC	3.53593e-05	4.64038e-05	2.8923e-05	4.10891e-05	4.22918e-05	4.29223e-05	0.000142428	233153	2.20063e-05	4.26081e-05
RCC_cycling	98217.6	175191	213906	0.000130063	0.000122731	4.59311e-05	0.000196184	0.000247909	2.4726e-05	0.000647727
NDUFA4L2+_cell	0.000439981	265670	0.00016184	0.000155043	0.000144747	0.000117264	5.29741e-05	0.00815097	271007	6.82828e-05
PRAP1+_PT	132915	177856	72923	153181	168917	5119.16	36544	119682	0.0183716	72999.5
CD8+T_RM/EFF-CXCR4-high	1.14496e-05	1.12006e-05	1.29816e-05	9.83746e-06	1.29727e-05	9.47736e-06	1.54085e-05	1.21115e-05	8.35238e-06	9.0617e-06
Activated_AREG+_B-cell	8.65597e-06	8.26446e-06	8.72426e-06	8.81206e-06	1.17966e-05	1.19723e-05	1.02326e-05	9.23307e-06	9.44769e-06	6.01892e-06
Collagen-producing_EC	0.000250367	0.000191444	0.000136352	102065	6108.2	79151.8	0.000270043	2.8057e-05	3.35603e-05	0.00345808
CD4+T_CM	1.21999e-05	1.15586e-05	1.12043e-05	1.04869e-05	1.36698e-05	1.05909e-05	1.42811e-05	1.96861e-05	7.44063e-06	7.92107e-06
cDC1	7.57472e-06	6.42004e-06	7.53541e-06	6.80621e-06	1.0108e-05	1.20091e-05	8.10224e-06	1.06294e-05	5.43598e-06	7.8056e-06
MHC-II_DNASE1L3+_EC	16963.4	22037.8	5.52596e-05	0.000357385	0.000152045	0.000284045	1.20641e+06	106172	3.52338e-05	639877
Exhausted_B-cell	8.78138e-06	8.38729e-06	8.67656e-06	9.80813e-06	1.34466e-05	1.65884e-05	1.10902e-05	1.16701e-05	9.47159e-06	7.71178e-06
NK_cytox_CX3CR1-high	2.65191e-05	1.67767e-05	2.28074e-05	1.82885e-05	2.65542e-05	1.60258e-05	2.61053e-05	0.000146252	7.06873e-06	1.68493e-05
CD8+T_EX-IL10+	1.20408e-05	1.1028e-05	1.37926e-05	9.73827e-06	1.26177e-05	8.55986e-06	1.37805e-05	1.13338e-05	7.49328e-06	1.03191e-05
SLPI+_LoH	0.000300049	0.000170997	30808.7	0.000103069	0.000133456	5.64408e-05	4.30732e-05	2.69934e-05	3.23928e-05	0.00011602
RCC_EMT	0.000360796	0.000146288	0.00347568	6.35294e-05	0.000112222	5.89991e-05	0.000309989	69781.6	2.29583e-05	0.000515397
Pericyte	7.3535e-05	0.000448543	6.03782e-05	9.58127e-05	0.000192604	0.000207526	0.00257114	0.000242904	77521.3	0.00119074
Switched-memory_B-cell	1.0659e-05	9.20481e-06	9.73476e-06	1.00285e-05	1.38256e-05	1.45249e-05	1.09051e-05	1.47041e-05	6.34286e-06	7.50482e-06
RCC_PT.1	0.000214321	0.000165675	0.000281033	5.76587e-05	9.08164e-05	5.47285e-05	5143014	0.000167623	2.30449e-05	129477
CD4+T_INF-response	9.14579e-06	9.31687e-06	9.18671e-06	8.08111e-06	1.0508e-05	8.49821e-06	1.45845e-05	1.27118e-05	6.18335e-06	6.69149e-06
Multi-tissue-resident_Mac	1.6551e-05	1.6135e-05	2.01809e-05	1.78675e-05	2.85401e-05	2.28776e-05	1.63238e-05	1.3476e-05	9.44464e-06	1.4656e-05
gdT_Vd1	1.44035e-05	1.20004e-05	1.47542e-05	1.19972e-05	1.61345e-05	1.18631e-05	1.39428e-05	1.61292e-05	8.21045e-06	9.70657e-06
Blood_Classical-Mono.4	4.02575e-05	3.34332e-05	2.57051e-05	5.8373e-05	8.22933e-05	3.73777e-05	2.65126e-05	7.40125e-05	9.3496e-06	3.19224e-05
Non-switched-memory_B-cell	8.58169e-06	7.96616e-06	7.88317e-06	8.76768e-06	1.15987e-05	1.2522e-05	9.12288e-06	1.17674e-05	6.85714e-06	5.8559e-06
RGS1+_TAM	1.23383e-05	1.12368e-05	1.32699e-05	1.36088e-05	2.07851e-05	3.11429e-05	2.55455e-05	1.65836e-05	8.67692e-06	1.49775e-05
CD8+T_RM/EFF.1	1.02356e-05	9.09942e-06	1.08686e-05	9.08533e-06	1.19037e-05	8.926e-06	1.08256e-05	1.04945e-05	7.31781e-06	7.99192e-06
CD8+T_EX-CCL4L2+	9.49179e-06	8.71452e-06	1.04544e-05	8.85129e-06	1.15507e-05	8.86739e-06	1.02688e-05	1.01405e-05	7.03569e-06	7.60595e-06
CD4+T_NaÃ¯ve-patient-specific.1	1.4408e-05	1.47475e-05	1.21679e-05	1.04528e-05	1.50801e-05	1.23081e-05	1.79334e-05	2.16554e-05	9.08217e-06	7.95255e-06
Lymphatic_EC	1.98411e-05	2.54926e-05	1.86045e-05	2.68745e-05	2.55054e-05	3.08466e-05	0.000108197	13265.4	1.20418e-05	4.70581e-05
CD8+T_EM/Pre-EX-PMCH+	1.04641e-05	9.08897e-06	1.10137e-05	9.62357e-06	1.23095e-05	9.83425e-06	1.00139e-05	1.11699e-05	5.76657e-06	7.98483e-06
NK_CD56-bright_CD16-neg_IL7R+	1.2717e-05	1.17331e-05	1.23549e-05	1.10641e-05	1.53137e-05	1.17168e-05	1.83426e-05	2.10781e-05	8.00324e-06	9.46286e-06
cDC2	1.09221e-05	1.002e-05	1.02339e-05	9.41383e-06	1.41073e-05	1.648e-05	1.47077e-05	1.79567e-05	6.39815e-06	1.0228e-05
MMP/Complement-factor_Fibro	1.52224e-05	5.24375e-05	1.14452e-05	4.34308e-05	219.975	4029.46	302743	116736	2.84288e-05	6.63106e-05
Treg	1.23255e-05	9.81809e-06	1.31881e-05	1.09319e-05	1.32235e-05	9.54141e-06	1.05662e-05	9.49465e-06	5.55219e-06	7.81217e-06
SPP1+_TAM	0.000941164	67433.3	8390.97	0.000255309	0.00126806	0.000153595	28387.3	0.000126263	1.01106e-05	309005
CD4+T_NaÃ¯ve-patient-specific.2	8.91358e-06	7.98275e-06	8.72193e-06	8.63789e-06	9.75366e-06	7.99742e-06	7.57772e-06	9.62975e-06	5.43076e-06	4.80274e-06
CD8+T_CM.1	1.25477e-05	1.01794e-05	1.23511e-05	1.09119e-05	1.41251e-05	1.05343e-05	1.05666e-05	1.48361e-05	5.59434e-06	8.4614e-06
CDH19+_Fibro	6.83846e-05	6.2356e-05	5.49915e-05	0.000134493	0.000107561	5.67972e-05	4.56581e-05	6.76538e-05	1.11601e+06	7.17059e-05
NK_cir-S100B+	2.13502e-05	1.57068e-05	1.93809e-05	1.76677e-05	2.47759e-05	1.73533e-05	1.8373e-05	5.51226e-05	8.66683e-06	1.41625e-05
CD8+T_RM-XCL1/2+	1.17598e-05	1.09487e-05	1.26228e-05	1.03241e-05	1.35815e-05	1.05408e-05	1.23421e-05	1.25919e-05	8.95046e-06	9.21748e-06
Blood_Classical-Mono.1	0.000141347	6.18697e-05	6.22657e-05	7.00479e-05	0.000103405	3.74051e-05	0.000487838	0.000129369	7.65339e-06	7.76519e-05
CD4+T_RM-CH25H+	8.22887e-06	8.7304e-06	8.78307e-06	7.54468e-06	1.00217e-05	8.1102e-06	1.12953e-05	9.72342e-06	8.02468e-06	5.91201e-06
Collagen-producing_Myofibro	2.0999e-05	18848.1	1.58933e-05	0.000134522	4617.8	212687	683150	412115	1.26876e-05	445692
Metallothionein_PT	0.000122482	0.000135422	9.18043e-05	0.000265174	0.000159334	0.000240818	3.66056e-05	0.000112728	0.000154719	5.03811e-05
NK_CD56-bright.2	1.80785e-05	1.18265e-05	1.74138e-05	1.50746e-05	2.14299e-05	1.4678e-05	1.66652e-05	2.23593e-05	6.52718e-06	1.16567e-05
MHC-II_Myofibro	2.92054e-05	3.09446e-05	2.29502e-05	5.27521e-05	8.22699e-05	0.000139352	2.27894e-05	2.48889e-05	4.21956e-05	2.39467e-05
SMC-like_Myofibro	7.60832e-05	0.000130917	4.3097e-05	5.89963e-05	0.000127226	0.000234114	452139	1390447	5.36022e-05	0.000319448
Tip-cell	4.16341e-05	4.93207e-05	3.2003e-05	5.92041e-05	5.64526e-05	0.000131822	273147	738378	491699	7.15013e-05
Unknown_B-cell	8.4345e-06	8.0812e-06	8.00103e-06	8.52531e-06	1.13195e-05	1.12921e-05	9.34594e-06	1.0581e-05	6.38646e-06	5.81258e-06
Low-quality_Myeloid	8.71322e-05	3.35871e-05	6.21016e-05	0.000118267	0.00162094	50397.1	6.65516e-05	5.52168e-05	1.33309e-05	4.6486e-05
CD8+T_Cycling-G1/S	3.54351e-05	2.34371e-05	3.00477e-05	1.83855e-05	2.26609e-05	1.20284e-05	1.55531e-05	2.15382e-05	7.82188e-06	1.51054e-05
CD8+T_RM-patient-specific	1.79953e-05	1.55535e-05	1.53494e-05	3.13122e-05	3.94346e-05	8.02823e-05	1.17558e-05	4.07198e-05	3.41411e-05	1.21976e-05
CCN1+_Myofibro	0.000670803	0.000354029	11517.3	7.6215e-05	0.000175771	6872	0.000181142	409154	5.27889e-05	68449.6
Stress_Myofibro	0.000100533	0.000153355	60304.1	4.84225e-05	7.29002e-05	4.76025e-05	11542.4	3.6757e-05	409844	0.000215685
CD4+T_RM-CXCR4-high	8.69049e-06	9.18309e-06	9.44263e-06	7.93557e-06	1.04255e-05	8.62265e-06	1.58353e-05	1.12095e-05	8.60754e-06	6.8886e-06
Normal-kidney-resident_Mac	3.1337e-05	2.48751e-05	3.29652e-05	2.25217e-05	3.70102e-05	2.71465e-05	2.96507e-05	2.47021e-05	1.13667e-05	2.0563e-05
pDC	1.6149e-05	1.37972e-05	1.79322e-05	1.13847e-05	1.50029e-05	1.04473e-05	1.90576e-05	1.33767e-05	6.44029e-06	1.28204e-05
Ag-presenting_TAM	7.5385e-05	3.07833e-05	7.3684e-05	0.000351895	22313	101246	7.08199e-05	4.9131e-05	9.27882e-06	3.6862e-05
CD4+T_RM-NR4A1+	8.93647e-06	9.14087e-06	9.63261e-06	8.0553e-06	1.05604e-05	8.51527e-06	1.43139e-05	1.03994e-05	1.09577e-05	7.25369e-06
CD8+T_CM.2	1.82015e-05	1.56291e-05	1.84384e-05	1.3764e-05	1.98223e-05	1.44583e-05	3.00102e-05	2.52988e-05	9.87341e-06	1.41075e-05
gdT_Vd2	1.4058e-05	1.23538e-05	1.35805e-05	1.43387e-05	1.9356e-05	1.75161e-05	1.69257e-05	2.47305e-05	1.24491e-05	1.09223e-05
Blood_Classical-Mono.2	766.004	8180.71	7.2176e-05	10766.4	3335.41	3.6871e-05	176486	18183.4	8.19119e-06	17751.7
NK_resident_adaptive_KRT81/86+	1.27264e-05	1.16185e-05	1.32017e-05	1.17019e-05	1.55368e-05	1.16946e-05	1.43012e-05	1.40295e-05	9.63439e-06	9.15763e-06
Adrenal-enriched_SEPP1+_Mac	8.28232e-05	5.66535e-05	7.21336e-05	9.52301e-05	0.000196876	30850.7	984947	315528	1.61454e-05	0.00010316
CD4+T_NaÃ¯ve	8.43573e-06	8.56268e-06	7.8467e-06	7.84831e-06	1.0145e-05	8.31474e-06	9.24644e-06	1.25907e-05	7.03304e-06	5.3606e-06
SLC12A3+_cell	749832	381528	1.87949e+06	0.000230543	0.000203576	7.11876e-05	2.03013e-05	1928.34	2.13863e-05	0.000208231
RCC_MHC-II	8.74528e-05	9.10371e-05	0.000123125	4.83603e-05	5.4491e-05	3.96682e-05	0.000147446	8.45791e-05	1.92431e-05	7.33118e-05
CD8+T_low-quality	2.02476e-05	1.45148e-05	1.97343e-05	2.70109e-05	4.04922e-05	4.4208e-05	1.00959e-05	1.86689e-05	1.58352e-05	1.24488e-05
CD8+T_Cycling-G2/M	1.43392e-05	1.05553e-05	1.40737e-05	1.27941e-05	1.61867e-05	1.15627e-05	8.1094e-06	1.13828e-05	5.94227e-06	7.98033e-06
DT_SLC8A1+_Distal-principal-cell	1.88396e+06	1.72886e+06	1709040	2056514	2543996	613416	2.90331e-05	977703	5.9549e-05	2.27241e+06
Basal_Intermediate-cell	0.000390818	8.01508e-05	5.74866e-05	16945	89894.3	499937	3.20037e-05	0.000848975	226312	9065.87
Blood_Nonclassical-Mono	5.72219e-05	2.88253e-05	4.15897e-05	2.54947e-05	4.70915e-05	3.28283e-05	0.000101373	0.00015156	7.75642e-06	3.63314e-05
Pro-inflammatory_TAM	2.59774e-05	1.99179e-05	2.86198e-05	2.78504e-05	4.58127e-05	0.000124819	4.19786e-05	3.66554e-05	7.56847e-06	2.92372e-05
MAIT/CD8+T_CM	1.0819e-05	1.00543e-05	1.07647e-05	1.02138e-05	1.30622e-05	1.08861e-05	1.29762e-05	1.61001e-05	7.40664e-06	7.89636e-06
RCC_EMT/MT	2.35018e-05	2.89292e-05	2.93044e-05	1.84547e-05	2.71519e-05	2.29683e-05	0.000170152	2.87868e-05	1.54163e-05	2.38207e-05
NK_MTRNR2L12+	4.39643e-05	2.32754e-05	3.76097e-05	2.30075e-05	3.47775e-05	1.88496e-05	28590.7	0.330775	8.18328e-06	3.31509e-05
RCC_PT-EMT-transition.2	0.000195931	0.000589825	0.00067377	2.2198e-05	0.000108062	1.38075e-05	0.000169706	0.000105104	0.000118011	0.000519248
Cycling_EC	133693	157067	66243.4	79904.2	97684.1	7355.58	276929	0.000115284	2.78734e-05	539311
NFKBIZ+_Myofibro	2.122e-05	1.44672e-05	3.71235e-05	3.25764e-05	4.08339e-05	3.74817e-05	1.1053e-05	6.87146e-06	1.70584e-05	1.30634e-05
NaÃ¯ve_B-cell.1	1.02192e-05	9.45468e-06	8.95338e-06	1.02515e-05	1.42137e-05	1.6944e-05	1.20616e-05	1.69581e-05	7.99647e-06	7.10666e-06
CD4+T_EM	9.94701e-06	9.98489e-06	1.03977e-05	8.32958e-06	1.11497e-05	8.52406e-06	1.66474e-05	1.2552e-05	9.04566e-06	8.12581e-06
NaÃ¯ve_B-cell.2	1.58937e-05	1.43102e-05	1.27894e-05	1.3465e-05	1.99344e-05	2.95689e-05	2.3875e-05	2.45022e-05	8.52064e-06	1.00656e-05
Low-quality_B-cell	1.87104e-05	1.15657e-05	1.81625e-05	4.23408e-05	5.88422e-05	1408.25	5.07935e-06	1.23157e-05	1.23405e-05	8.98006e-06
CD8+T_RM/EFF.2	1.07288e-05	9.82119e-06	1.15688e-05	9.44428e-06	1.2339e-05	9.12333e-06	1.21995e-05	1.07322e-05	8.26857e-06	8.35367e-06
Collecting-duct_TypeB-cell	0.000155274	0.000107808	7.21091e-05	9.99687e-05	0.000101702	8.6216e-05	5.04054e-05	0.000101184	4.43215e-05	8.10542e-05
CD8+T_RM-CXCL13+	1.0753e-05	8.85604e-06	1.13081e-05	1.02867e-05	1.30912e-05	1.04751e-05	9.87761e-06	9.80225e-06	5.96231e-06	7.75926e-06
NK_resident_cytokine-producing	1.12538e-05	1.00331e-05	1.1996e-05	1.12212e-05	1.57371e-05	1.25448e-05	1.0995e-05	1.44249e-05	9.49548e-06	9.18823e-06
CD4+T_low-quality	1.65769e-05	1.64783e-05	1.45291e-05	1.25776e-05	1.75525e-05	1.44367e-05	3.09481e-05	2.72981e-05	1.02653e-05	1.02774e-05
Plasmablast	7.7627e-06	9.70897e-06	8.5346e-06	8.02428e-06	1.05716e-05	2.13524e-05	2.78335e-05	5.68532e-05	5.96196e-06	3.50257e-05
IGFBP3+_EC	159526	248846	229530	335147	354717	67392.4	539195	238591	106570	316980
Collecting-duct_TypeA-cell	0.000190455	44465.3	0.000125049	0.000127625	0.00012412	7.8416e-05	1.962e-05	0.000152989	7.26423e-05	8.88548e-05
Mast-cell	2.45285e-05	5709.49	1.98559e-05	0.000215187	7.41943e-05	862.897	9.65933e-06	35181.4	1.27366e-05	1.92993e-05
GPNMB+_TAM	154005	138639	215852	124761	76207	0.000623048	464253	292425	1.4346e-05	2483.88
CD8+T_NaÃ¯ve	9.44419e-06	9.03078e-06	8.89002e-06	8.77449e-06	1.15962e-05	9.76509e-06	9.26518e-06	1.3398e-05	7.11869e-06	6.12811e-06
Plasma-cell-IgG	3.45534e-06	3.1917e-06	4.18601e-06	5.81183e-06	8.01782e-06	483.32	26293.9	81354.2	4.1835e-06	2.09995e-05
Fat-enriched_FABP4+_EC	7.08514e-05	7.07978e-05	3.55361e-05	0.00018317	0.000101083	0.00236742	7.79715e-05	192446	47054.7	4.42399e-05
CCL5+_EC	60568.9	316390	0.000133754	0.000198475	0.000205039	0.000160672	0.000142405	0.000824115	0.000107642	9.81591e-05
RCC_Stress	4.18573e-05	4.38457e-05	5.79298e-05	2.88809e-05	4.87217e-05	4.17349e-05	0.000370765	5.02569e-05	2.86838e-05	7.48281e-05
CYGB+_Myofibro	275916	313947	251173	261122	258459	0.00171067	0.000112919	3.14021e-05	5.1851e-05	0.000140845
NK_low-quality	4.10721e-05	2.52096e-05	3.09531e-05	0.000104323	0.000238175	155812	1.71536e-05	484.779	3.57648e-05	2.56464e-05
Unknown_Epi	0.000994326	0.00313142	0.00101859	0.000572253	0.000516676	0.000198398	2.45324e-05	0.000225697	0.000153617	0.000239602
DT_AQP2+_Distal-principal-cell	89567.9	0.000306078	0.00129786	179795	273491	0.0704274	2.92276e-05	6.89794e-05	594546	0.000432214
NK_cir-PTGDS+	2.29165e-05	1.54692e-05	2.12644e-05	1.68664e-05	2.41622e-05	1.47802e-05	2.7551e-05	8.27748e-05	7.34685e-06	1.69436e-05
NK_FXYD2+	2.48607e-05	1.96215e-05	2.0741e-05	4.45927e-05	5.60416e-05	0.000103862	1.34323e-05	6.53244e-05	2.68514e-05	1.57433e-05
Plasma-cell-IgA	2.26312e-06	2.88487e-06	2.64244e-06	3.20409e-06	5.03979e-06	997.007	32120	146387	2.51502e-06	0.000151922
Blood_Classical-Mono.3	3.47991e-05	2.57271e-05	2.54888e-05	4.55868e-05	6.50373e-05	4.092e-05	2.40103e-05	4.52184e-05	8.50554e-06	2.31928e-05
CD8+T_EMRA	1.55594e-05	1.22684e-05	1.52332e-05	1.38563e-05	1.89197e-05	1.44419e-05	1.50838e-05	2.36139e-05	8.4787e-06	1.07974e-05
RCC_VEGFA	2.30789e-05	1.22393e-05	3.77103e-05	3.1684e-05	3.87488e-05	2.50307e-05	8.35434e-06	6.43897e-06	4.97738e-06	8.25601e-06
NK_resident_IFNG-high	1.36088e-05	1.13395e-05	1.4285e-05	1.20206e-05	1.68779e-05	1.21954e-05	1.57678e-05	1.593e-05	9.17115e-06	1.07568e-05
Intercept	360892	319770	444815	329248	286223	127302	1.51889e+06	309930	2.247e+06	730502
pR2	0.794248	0.797839	0.783162	0.801014	0.815143	0.811764	0.750036	0.800084	0.489302	0.735369
fitCount	41635676	41430930	46770176	49969172	54705240	46236276	73471690	54343570	52774236	62231852
obsCount	41635496	41428270	46749364	49984400	54705360	46234950	73474000	54388050	52816250	62231548

## Sheet: Chen et al
	PR47450a	PR47450c	PR47450d	PR47450e	PR47450f	PR47451a	PR47452a	PR47453a	PR47454a	PR47454c
DCT1-a	0.00326064	0.0011733	24595.4	0.00227954	0.00261608	0.000564724	0.000199828	0.000597747	0.00017174	0.00112399
MD	1.73604e+06	1.87777e+06	2.03042e+06	1.75968e+06	1959908	1.40338e+06	3741094	3182149	2.00349e+06	2.39581e+06
A-IC	200494	207488	195193	260154	287234	197284	0.0499768	33542.1	460843	533108
CTAL-2	0.000423596	0.000360129	0.000582451	0.000469419	0.000483613	0.000192949	0.000189242	0.000122521	9.5538e-05	0.000584158
DCT1-inf	0.00143914	0.00237517	0.00366219	0.00147542	0.00165598	0.00104343	0.000408954	127061	0.000283154	0.00528547
PT	86403.1	130428	98188.3	93302.1	94427.5	53933	845437	138570	17366.1	365242
DCT1-c	0.000153608	0.000119462	0.000202917	0.000157721	0.000163321	7.38264e-05	9.04837e-05	0.000137358	6.67638e-05	0.000274481
CTAL-1	0.000521933	0.0004459	0.00068877	0.000592301	0.000595719	0.000222824	0.000188351	0.000154049	0.000100535	0.000538563
DCT1-d	0.000911362	0.00071639	0.00146525	0.000938268	0.000942447	0.00036205	0.000295287	0.000569507	0.000253541	0.00178736
B-IC	653114	711596	774976	708899	728205	354920	376029	270719	39499.5	1.0956e+06
DCT1-b	0.000341602	0.0003425	0.000429067	0.000343726	0.000374529	0.00018704	0.000221006	0.000410298	0.000183244	0.000560774
CNT	445799	316590	525496	523976	477278	183198	0.014504	180800	0.00441217	622080
DCT2	0.000160438	0.000189222	0.000206241	0.000163897	0.00017827	0.000100247	0.000199001	0.00018403	0.00012294	0.000270832
DCT1-pro	237093	159080	216278	198405	229041	56832.2	0.000388635	0.000711131	0.000899156	0.00366176
Intercept	840314	834717	971303	991441	1.00892e+06	704144	2714099	1.17086e+06	1.63839e+06	1.62376e+06
pR2	0.472363	0.493744	0.471846	0.461288	0.465533	0.466715	0.360666	0.470627	0.309172	0.449558
fitCount	29979116	30325856	34532264	32446946	34249990	21423266	57505536	37419104	31452796	47699840
obsCount	29968516	30325764	34531544	32446132	34249870	21423028	57442280	37420670	31452816	47699630
