# Supplementary material for: Defining the origin, evolution, and immune composition of SDH-deficient renal cell carcinoma
Source: iScience. 2022 Oct 17;25(11):105389. doi: 10.1016/j.isci.2022.105389 (PMC9636038; doi:10.1016/j.isci.2022.105389)
Supplement: Table S4. DE genes between SDH deficient RCCs and the TCGA cohort, related to Figure 2C and 3E [file mmc5.xlsx]

## Sheet: Table S3
GeneID	baseMean	log2FoldChange	lfcSE	stat	pvalue	padj	gene	biotype
ENSG00000143355	339.067	9.172	1.77965	5.15384	2.55e-07	3.61e-06	LHX9	protein_coding
ENSG00000116183	2276.45	9.01503	1.22669	7.34909	2e-13	1.19e-11	PAPPA2	protein_coding
ENSG00000176204	81.9044	8.53848	1.1005	7.75877	8.58e-15	6.38e-13	LRRTM4	protein_coding
ENSG00000188076	3.45467	7.65552	1.2574	6.08835	1.14e-09	2.97e-08	SCGB1C1	protein_coding
ENSG00000103546	56.1367	7.46552	1.68922	4.41952	9.89e-06	8.74e-05	SLC6A2	protein_coding
ENSG00000107447	29.8201	7.3236	1.60073	4.57517	4.76e-06	4.63e-05	DNTT	protein_coding
ENSG00000243137	256.51	7.31218	1.57037	4.65636	3.22e-06	3.31e-05	PSG4	protein_coding
ENSG00000136099	2.11004	7.21234	1.50702	4.78583	1.7e-06	1.89e-05	PCDH8	protein_coding
ENSG00000169393	24.2601	7.09334	1.74164	4.07278	4.65e-05	0.000330115	ELSPBP1	protein_coding
ENSG00000187714	33.1728	7.03528	1.98461	3.54492	0.000392735	0.00206986	SLC18A3	protein_coding
ENSG00000108849	2.03782	6.95818	1.31781	5.28013	1.29e-07	2e-06	PPY	protein_coding
ENSG00000079112	314.239	6.42921	1.028	6.25412	4e-10	1.16e-08	CDH17	protein_coding
ENSG00000182901	135.342	6.41342	1.10058	5.82729	5.63e-09	1.22e-07	RGS7	protein_coding
ENSG00000152092	51.1964	6.35357	1.04929	6.0551	1.4e-09	3.58e-08	ASTN1	protein_coding
ENSG00000157005	1555.34	6.10434	1.36396	4.47547	7.62e-06	6.96e-05	SST	protein_coding
ENSG00000196090	31.4021	6.07615	0.922624	6.58573	4.53e-11	1.64e-09	PTPRT	protein_coding
ENSG00000169900	24.2668	6.01198	1.58106	3.80249	0.000143249	0.000869795	PYDC1	protein_coding
ENSG00000131910	495.261	5.94639	1.64015	3.6255	0.000288398	0.00159654	NR0B2	protein_coding
ENSG00000256463	90.0008	5.92441	1.83529	3.22805	0.00124639	0.00548905	SALL3	protein_coding
ENSG00000109205	52.0763	5.81867	2.23024	2.60898	0.00908114	0.0288861	ODAM	protein_coding
ENSG00000100448	83.6495	5.76218	0.839876	6.86075	6.85e-12	2.98e-10	CTSG	protein_coding
ENSG00000166930	0.578278	5.65744	2.01125	2.81289	0.00490984	0.0173151	MS4A5	protein_coding
ENSG00000204941	63.8923	5.62275	1.72376	3.26191	0.00110665	0.00496505	PSG5	protein_coding
ENSG00000186458	9.21877	5.55123	2.22911	2.49034	0.0127622	0.038134	DEFB132	protein_coding
ENSG00000204511	319.612	5.44531	1.33884	4.06718	4.76e-05	0.000337051	MCCD1	protein_coding
ENSG00000092009	19.0477	5.3877	0.870464	6.18945	6.04e-10	1.68e-08	CMA1	protein_coding
ENSG00000165186	31.7698	5.3746	0.939521	5.72057	1.06e-08	2.15e-07	PTCHD1	protein_coding
ENSG00000182132	117.008	5.31728	0.922163	5.7661	8.11e-09	1.69e-07	KCNIP1	protein_coding
ENSG00000167549	276.567	5.24915	0.81941	6.40601	1.49e-10	4.83e-09	CORO6	protein_coding
ENSG00000143469	128.352	5.22907	1.24476	4.20087	2.66e-05	0.000204648	SYT14	protein_coding
ENSG00000096088	9.85941	5.17669	0.977117	5.29792	1.17e-07	1.84e-06	PGC	protein_coding
ENSG00000204687	3.03407	5.14498	0.955734	5.38327	7.31e-08	1.21e-06	MAS1L	protein_coding
ENSG00000004848	65.5032	5.13416	1.40869	3.64463	0.000267777	0.00149298	ARX	protein_coding
ENSG00000203805	158.116	5.13222	0.817812	6.27555	3.48e-10	1.03e-08	PPAPDC1A	protein_coding
ENSG00000197565	277.798	5.10472	0.984497	5.1851	2.16e-07	3.12e-06	COL4A6	protein_coding
ENSG00000163145	210.346	5.07994	0.734503	6.91616	4.64e-12	2.07e-10	C1QTNF7	protein_coding
ENSG00000171126	15.171	5.07421	1.1748	4.31921	1.57e-05	0.000129649	KCNG3	protein_coding
ENSG00000177234	17.0593	5.04023	1.0922	4.61476	3.94e-06	3.94e-05	C10orf85	protein_coding
ENSG00000173406	52.9262	4.98531	0.915117	5.44773	5.1e-08	8.86e-07	DAB1	protein_coding
ENSG00000140600	51.6977	4.96181	1.2552	3.95299	7.72e-05	0.000511128	SH3GL3	protein_coding
ENSG00000151838	6.62817	4.93183	0.811959	6.074	1.25e-09	3.21e-08	CCDC175	protein_coding
ENSG00000104267	13272.7	4.92714	0.622636	7.91335	2.51e-15	2.08e-13	CA2	protein_coding
ENSG00000147485	279.639	4.84357	0.807581	5.99763	2e-09	4.9e-08	PXDNL	protein_coding
ENSG00000151704	4400.19	4.83574	1.38251	3.49779	0.000469134	0.00241126	KCNJ1	protein_coding
ENSG00000134193	4.92077	4.81823	1.17629	4.09614	4.2e-05	0.000303399	REG4	protein_coding
ENSG00000105929	6740.83	4.81761	1.41173	3.41257	0.000643535	0.00313693	ATP6V0A4	protein_coding
ENSG00000177807	1112.54	4.7774	1.16097	4.11502	3.87e-05	0.000282899	KCNJ10	protein_coding
ENSG00000181562	10.8498	4.74025	1.26443	3.74893	0.000177588	0.00104748	EDDM3A	protein_coding
ENSG00000145536	564.55	4.73845	0.788993	6.0057	1.91e-09	4.7e-08	ADAMTS16	protein_coding
ENSG00000170608	66.2481	4.72961	1.00725	4.69555	2.66e-06	2.8e-05	FOXA3	protein_coding
ENSG00000174482	25.1301	4.72341	1.03724	4.55381	5.27e-06	5.06e-05	LINGO2	protein_coding
ENSG00000215644	721.798	4.68654	1.51571	3.09197	0.00198833	0.00813136	GCGR	protein_coding
ENSG00000183668	39.9863	4.67459	1.8138	2.57723	0.00995954	0.0311558	PSG9	protein_coding
ENSG00000184012	2753.11	4.65179	1.18623	3.92147	8.8e-05	0.000570601	TMPRSS2	protein_coding
ENSG00000148346	3561.51	4.64359	1.27545	3.64074	0.000271852	0.00151246	LCN2	protein_coding
ENSG00000204644	53.0886	4.63075	1.00582	4.60396	4.15e-06	4.12e-05	ZFP57	protein_coding
ENSG00000053108	142.128	4.59174	0.861287	5.33125	9.75e-08	1.57e-06	FSTL4	protein_coding
ENSG00000156925	4.56839	4.58447	1.69016	2.71245	0.00667885	0.0224118	ZIC3	protein_coding
ENSG00000113905	414.025	4.53896	1.60205	2.83321	0.00460827	0.0164247	HRG	protein_coding
ENSG00000164825	16691.5	4.50606	0.865813	5.20443	1.95e-07	2.87e-06	DEFB1	protein_coding
ENSG00000143194	87.469	4.3745	0.659791	6.63012	3.35e-11	1.26e-09	MAEL	protein_coding
ENSG00000120217	504.91	4.37263	0.501441	8.72013	2.78e-18	4.06e-16	CD274	protein_coding
ENSG00000161992	176.425	4.36155	1.90637	2.28788	0.0221444	0.0598134	C16orf11	protein_coding
ENSG00000108947	256.551	4.35801	0.677016	6.43708	1.22e-10	4.04e-09	EFNB3	protein_coding
ENSG00000135519	147.456	4.316	0.812092	5.31467	1.07e-07	1.7e-06	KCNH3	protein_coding
ENSG00000132677	1219.74	4.28446	1.44536	2.96429	0.00303378	0.0115959	RHBG	protein_coding
ENSG00000164946	793.397	4.26569	0.863347	4.94088	7.78e-07	9.6e-06	FREM1	protein_coding
ENSG00000108688	9.40366	4.24611	0.974005	4.35943	1.3e-05	0.000110898	CCL7	protein_coding
ENSG00000188153	1106.52	4.23554	0.6208	6.82271	8.93e-12	3.82e-10	COL4A5	protein_coding
ENSG00000160339	32.3963	4.23178	0.803318	5.26787	1.38e-07	2.12e-06	FCN2	protein_coding
ENSG00000065320	940.203	4.18961	0.949187	4.41389	1.02e-05	8.93e-05	NTN1	protein_coding
ENSG00000113209	508.472	4.18926	0.693953	6.03681	1.57e-09	3.95e-08	PCDHB5	protein_coding
ENSG00000186462	419.223	4.15718	0.666311	6.2391	4.4e-10	1.27e-08	NAP1L2	protein_coding
ENSG00000181355	1.60076	4.1435	1.25078	3.31274	0.00092388	0.00426522	OFCC1	protein_coding
ENSG00000149575	63.093	4.12696	1.04856	3.93584	8.29e-05	0.000542291	SCN2B	protein_coding
ENSG00000144644	27.8811	4.10947	1.18383	3.47134	0.000517859	0.00261841	GADL1	protein_coding
ENSG00000177301	17.3311	4.10483	0.944011	4.34829	1.37e-05	0.000115874	KCNA2	protein_coding
ENSG00000099822	560.125	4.08824	1.10524	3.69895	0.000216491	0.00124256	HCN2	protein_coding
ENSG00000166106	1035.81	4.07385	0.644015	6.3257	2.52e-10	7.72e-09	ADAMTS15	protein_coding
ENSG00000124812	0.685097	4.06454	1.78985	2.27089	0.0231537	0.0620625	CRISP1	protein_coding
ENSG00000146267	243.398	4.06436	0.884733	4.59388	4.35e-06	4.3e-05	FAXC	protein_coding
ENSG00000130829	1277.01	4.05168	1.36611	2.96586	0.00301833	0.0115459	DUSP9	protein_coding
ENSG00000081052	2532.14	4.04116	0.518999	7.78645	6.89e-15	5.29e-13	COL4A4	protein_coding
ENSG00000165312	2177.44	4.0187	0.320774	12.5281	5.24e-36	1.2e-32	OTUD1	protein_coding
ENSG00000203952	177.953	3.99287	0.629511	6.34282	2.26e-10	6.98e-09	CCDC160	protein_coding
ENSG00000149948	117.411	3.99227	1.09323	3.65182	0.000260391	0.00145701	HMGA2	protein_coding
ENSG00000065609	30.4274	3.97515	1.29144	3.07808	0.00208336	0.00845614	SNAP91	protein_coding
ENSG00000152034	1.06508	3.97408	1.82141	2.18187	0.0291189	0.0748574	MCHR2	protein_coding
ENSG00000105388	8.65869	3.96167	1.51343	2.61768	0.00885304	0.0282911	CEACAM5	protein_coding
ENSG00000102678	868.931	3.96024	1.30049	3.04519	0.00232534	0.00926102	FGF9	protein_coding
ENSG00000175832	175.209	3.95055	0.754504	5.23595	1.64e-07	2.47e-06	ETV4	protein_coding
ENSG00000185133	3746.69	3.90869	1.13119	3.45538	0.000549511	0.00275327	INPP5J	protein_coding
ENSG00000118491	0.3944	3.89915	2.00769	1.94211	0.0521243	0.119163	ZC2HC1B	protein_coding
ENSG00000107242	490.967	3.89582	0.574142	6.78547	1.16e-11	4.83e-10	PIP5K1B	protein_coding
ENSG00000138379	41.4007	3.89131	0.632969	6.1477	7.86e-10	2.13e-08	MSTN	protein_coding
ENSG00000165655	1787.4	3.87607	0.459477	8.43583	3.29e-17	3.97e-15	ZNF503	protein_coding
ENSG00000139780	1.87002	3.86985	1.50323	2.57436	0.0100425	0.0313601	METTL21C	protein_coding
ENSG00000150051	57.0971	3.85057	0.797663	4.82731	1.38e-06	1.58e-05	MKX	protein_coding
ENSG00000197301	30.3964	3.84408	0.923772	4.16129	3.16e-05	0.000237977	RP11-366L20.2	protein_coding
ENSG00000146250	162.445	3.84365	0.839909	4.57627	4.73e-06	4.61e-05	PRSS35	protein_coding
ENSG00000154252	7.62803	3.83345	0.732583	5.23278	1.67e-07	2.51e-06	GAL3ST2	protein_coding
ENSG00000143839	3382.85	3.82639	1.19379	3.20525	0.00134944	0.00586935	REN	protein_coding
ENSG00000130675	61.1434	3.82585	0.923544	4.14257	3.43e-05	0.00025555	MNX1	protein_coding
ENSG00000205678	0.712223	3.82253	1.83679	2.0811	0.0374252	0.0917971	TECRL	protein_coding
ENSG00000168748	4.9967	3.81731	0.996547	3.83053	0.000127866	0.00078767	CA7	protein_coding
ENSG00000112246	1451.05	3.8062	0.887303	4.28963	1.79e-05	0.000145481	SIM1	protein_coding
ENSG00000164120	1260.21	3.75012	0.783024	4.78928	1.67e-06	1.86e-05	HPGD	protein_coding
ENSG00000178055	15.403	3.74376	0.635361	5.89233	3.81e-09	8.65e-08	PRSS42	protein_coding
ENSG00000109193	13.1072	3.74205	0.965886	3.87422	0.000106968	0.000675254	SULT1E1	protein_coding
ENSG00000261514	10.3249	3.72307	1.64411	2.26449	0.0235441	0.0629575	RP11-527L4.2	protein_coding
ENSG00000198570	4.29515	3.71015	0.874677	4.24173	2.22e-05	0.000174431	RD3	protein_coding
ENSG00000189108	14.1855	3.70907	0.831144	4.46261	8.1e-06	7.35e-05	IL1RAPL2	protein_coding
ENSG00000148704	2.27037	3.7061	1.55545	2.38265	0.0171885	0.0486366	VAX1	protein_coding
ENSG00000115474	242.342	3.69638	1.06646	3.46604	0.000528189	0.00266251	KCNJ13	protein_coding
ENSG00000228835	11.5795	3.69352	1.00581	3.67218	0.000240492	0.00136049	AC012123.1	protein_coding
ENSG00000184486	4.13287	3.68626	0.772446	4.77219	1.82e-06	2.01e-05	POU3F2	protein_coding
ENSG00000109819	5285.5	3.66969	0.617102	5.94665	2.74e-09	6.47e-08	PPARGC1A	protein_coding
ENSG00000198028	4.84883	3.66358	1.08927	3.36335	0.000770029	0.00365132	ZNF560	protein_coding
ENSG00000148053	2636.41	3.65485	0.774409	4.71953	2.36e-06	2.53e-05	NTRK2	protein_coding
ENSG00000166165	17571	3.65091	0.688458	5.30303	1.14e-07	1.79e-06	CKB	protein_coding
ENSG00000149599	1591.8	3.64591	0.916153	3.97959	6.9e-05	0.000463689	DUSP15	protein_coding
ENSG00000135116	264.968	3.63959	1.13268	3.21326	0.00131237	0.00573393	HRK	protein_coding
ENSG00000160801	4512.13	3.61563	0.810002	4.46373	8.05e-06	7.31e-05	PTH1R	protein_coding
ENSG00000225362	10.5853	3.61254	1.28234	2.81716	0.00484509	0.0171448	CT62	protein_coding
ENSG00000168907	1694.61	3.61009	1.53916	2.34549	0.019002	0.0527763	PLA2G4F	protein_coding
ENSG00000140274	4.80652	3.60991	1.11404	3.24038	0.00119371	0.00529316	DUOXA2	protein_coding
ENSG00000157851	47.385	3.55941	1.19562	2.97703	0.00291054	0.0112005	DPYSL5	protein_coding
ENSG00000196350	1.91105	3.55807	1.14139	3.11732	0.00182505	0.00756835	ZNF729	protein_coding
ENSG00000175497	59.3301	3.55064	1.38587	2.56203	0.0104061	0.0322736	DPP10	protein_coding
ENSG00000159784	116.445	3.54463	0.504592	7.02474	2.14e-12	1.04e-10	FAM131B	protein_coding
ENSG00000148123	342.295	3.54175	1.15826	3.05781	0.00222961	0.00894644	LPPR1	protein_coding
ENSG00000182795	721.77	3.53973	0.852929	4.15009	3.32e-05	0.000248532	C1orf116	protein_coding
ENSG00000171815	42.9914	3.53764	0.89467	3.95413	7.68e-05	0.000509044	PCDHB1	protein_coding
ENSG00000099954	128.316	3.53342	0.793996	4.45017	8.58e-06	7.73e-05	CECR2	protein_coding
ENSG00000150722	38.9794	3.53187	0.852932	4.14086	3.46e-05	0.000257221	PPP1R1C	protein_coding
ENSG00000168484	4.97212	3.52909	1.56676	2.25248	0.0242921	0.0645373	SFTPC	protein_coding
ENSG00000167580	21249.9	3.51725	1.81425	1.93868	0.0525399	0.119888	AQP2	protein_coding
ENSG00000135638	1776.15	3.51412	0.586189	5.99486	2.04e-09	4.96e-08	EMX1	protein_coding
ENSG00000077327	166.441	3.50106	1.17604	2.977	0.00291082	0.0112005	SPAG6	protein_coding
ENSG00000183783	27.9763	3.49386	1.20756	2.89333	0.00381185	0.0140163	KCTD8	protein_coding
ENSG00000198125	58.4821	3.49079	0.903946	3.86172	0.000112592	0.00070687	MB	protein_coding
ENSG00000154975	253.137	3.47458	1.51311	2.29632	0.0216576	0.0587344	CA10	protein_coding
ENSG00000175175	220.811	3.46496	0.789962	4.38624	1.15e-05	9.97e-05	PPM1E	protein_coding
ENSG00000183831	131.895	3.46094	0.569077	6.08168	1.19e-09	3.08e-08	ANKRD45	protein_coding
ENSG00000138472	7.07169	3.45299	1.33086	2.59455	0.00947158	0.0298762	GUCA1C	protein_coding
ENSG00000136352	1.07674	3.44571	1.84454	1.86806	0.0617533	0.136421	NKX2-1	protein_coding
ENSG00000107518	337.296	3.43156	0.781583	4.39052	1.13e-05	9.81e-05	ATRNL1	protein_coding
ENSG00000230453	25.8531	3.43102	1.0669	3.21587	0.0013005	0.00569076	ANKRD18B	protein_coding
ENSG00000107165	162.561	3.43002	1.4296	2.39929	0.016427	0.0469171	TYRP1	protein_coding
ENSG00000213171	43.5467	3.42868	0.56175	6.10358	1.04e-09	2.73e-08	LINGO4	protein_coding
ENSG00000176387	14336	3.42855	1.01981	3.36196	0.000773913	0.00366751	HSD11B2	protein_coding
ENSG00000104833	1135.88	3.42769	0.880063	3.89482	9.83e-05	0.000627567	TUBB4A	protein_coding
ENSG00000185269	17.0772	3.42536	0.981746	3.48905	0.000484734	0.0024774	NOTUM	protein_coding
ENSG00000140287	80.6555	3.41914	0.703944	4.85712	1.19e-06	1.39e-05	HDC	protein_coding
ENSG00000170500	478.848	3.41749	0.749084	4.56222	5.06e-06	4.9e-05	LONRF2	protein_coding
ENSG00000168702	79.6674	3.39251	0.982675	3.45232	0.000555786	0.00277971	LRP1B	protein_coding
ENSG00000139352	12.3641	3.39075	1.57441	2.15367	0.0312662	0.0791876	ASCL1	protein_coding
ENSG00000175906	1169.99	3.38949	0.685203	4.9467	7.55e-07	9.39e-06	ARL4D	protein_coding
ENSG00000146049	47.3126	3.3884	0.603655	5.61314	1.99e-08	3.81e-07	KAAG1	protein_coding
ENSG00000153012	430.769	3.38573	0.770349	4.39506	1.11e-05	9.63e-05	LGI2	protein_coding
ENSG00000086159	1074.5	3.38536	1.35942	2.49029	0.0127638	0.038136	AQP6	protein_coding
ENSG00000175197	2429.24	3.3832	0.486799	6.9499	3.66e-12	1.67e-10	DDIT3	protein_coding
ENSG00000214128	8016.12	3.37794	1.47407	2.29158	0.0219301	0.0593373	TMEM213	protein_coding
ENSG00000175229	131.707	3.37369	1.15408	2.92327	0.00346379	0.012948	GAL3ST3	protein_coding
ENSG00000066382	510.208	3.36634	0.813561	4.13778	3.51e-05	0.00026025	MPPED2	protein_coding
ENSG00000104059	840.078	3.35891	0.793157	4.23486	2.29e-05	0.000179019	FAM189A1	protein_coding
ENSG00000197705	290.887	3.35213	0.782597	4.28334	1.84e-05	0.000148958	KLHL14	protein_coding
ENSG00000070601	78.4858	3.34591	0.61312	5.45718	4.84e-08	8.43e-07	FRMPD1	protein_coding
ENSG00000163545	1876.61	3.33432	0.532998	6.25579	3.96e-10	1.15e-08	NUAK2	protein_coding
ENSG00000172236	507.962	3.33102	0.73339	4.54195	5.57e-06	5.3e-05	TPSAB1	protein_coding
ENSG00000152785	35.9031	3.32228	0.995687	3.33667	0.000847887	0.00396507	BMP3	protein_coding
ENSG00000159164	342.485	3.32161	0.530311	6.26351	3.76e-10	1.1e-08	SV2A	protein_coding
ENSG00000188334	0.803722	3.31898	2.19973	1.50881	0.131347	0.247038	BSPH1	protein_coding
ENSG00000170324	63.6754	3.30981	0.528892	6.258	3.9e-10	1.14e-08	FRMPD2	protein_coding
ENSG00000171714	593.305	3.30347	0.80532	4.10205	4.1e-05	0.000296994	ANO5	protein_coding
ENSG00000165588	0.963802	3.29999	1.69306	1.94912	0.0512805	0.117593	OTX2	protein_coding
ENSG00000049283	527.9	3.29985	1.0738	3.07306	0.00211876	0.00857384	EPN3	protein_coding
ENSG00000147081	2.4011	3.29783	1.06776	3.08854	0.00201142	0.00821151	AKAP4	protein_coding
ENSG00000176040	10.7207	3.29221	1.22444	2.68875	0.00717209	0.0237664	TMPRSS7	protein_coding
ENSG00000105251	37.9162	3.28902	1.33047	2.47208	0.0134329	0.0397394	SHD	protein_coding
ENSG00000148677	82.2523	3.26325	0.743947	4.3864	1.15e-05	9.97e-05	ANKRD1	protein_coding
ENSG00000156564	8.89955	3.26034	1.25999	2.58759	0.00966511	0.0303614	LRFN2	protein_coding
ENSG00000112077	6.46709	3.25086	1.54647	2.10212	0.035543	0.0879521	RHAG	protein_coding
ENSG00000078725	291.2	3.2435	0.79127	4.09911	4.15e-05	0.000300311	BRINP1	protein_coding
ENSG00000111962	481.483	3.23414	0.677436	4.7741	1.81e-06	1.99e-05	UST	protein_coding
ENSG00000165685	2860.17	3.22255	1.15655	2.78636	0.0053304	0.0185692	TMEM52B	protein_coding
ENSG00000107485	1313.14	3.21214	0.874446	3.67334	0.000239396	0.00135508	GATA3	protein_coding
ENSG00000118596	3563.03	3.2115	0.753877	4.25998	2.04e-05	0.000162945	SLC16A7	protein_coding
ENSG00000056487	44.5862	3.20278	0.969903	3.30216	0.000959429	0.00440431	PHF21B	protein_coding
ENSG00000111052	3119.7	3.20256	0.600984	5.32885	9.88e-08	1.59e-06	LIN7A	protein_coding
ENSG00000174032	3229.72	3.19895	0.315944	10.1251	4.28e-24	1.62e-21	SLC25A30	protein_coding
ENSG00000122145	1.21938	3.19392	1.57556	2.02717	0.0426452	0.101663	TBX22	protein_coding
ENSG00000188833	167.035	3.19269	0.687973	4.64072	3.47e-06	3.53e-05	ENTPD8	protein_coding
ENSG00000168143	127.163	3.18852	1.36999	2.3274	0.019944	0.0549776	FAM83B	protein_coding
ENSG00000183248	317.046	3.18817	0.77155	4.13217	3.59e-05	0.000265433	CTD-3193O13.9	protein_coding
ENSG00000179111	11.4164	3.17995	0.817067	3.8919	9.95e-05	0.000634435	HES7	protein_coding
ENSG00000140279	54.4824	3.1799	0.87274	3.64358	0.000268871	0.00149823	DUOX2	protein_coding
ENSG00000169031	2045.08	3.17921	0.53641	5.92683	3.09e-09	7.2e-08	COL4A3	protein_coding
ENSG00000185818	1017.06	3.16986	1.09367	2.89838	0.00375096	0.0138315	NAT8L	protein_coding
ENSG00000117477	171.349	3.16561	0.683546	4.63116	3.64e-06	3.68e-05	CCDC181	protein_coding
ENSG00000174567	371.521	3.16171	0.631919	5.00334	5.63e-07	7.23e-06	GOLT1A	protein_coding
ENSG00000260230	14.2885	3.15251	1.10615	2.85	0.00437197	0.0157165	FRRS1L	protein_coding
ENSG00000148082	143.481	3.14748	0.669189	4.70343	2.56e-06	2.71e-05	SHC3	protein_coding
ENSG00000126500	102.163	3.14739	0.926172	3.39828	0.000678108	0.00328045	FLRT1	protein_coding
ENSG00000137843	26.0835	3.14159	1.06411	2.95232	0.00315395	0.0119777	PAK6	protein_coding
ENSG00000104888	34.1598	3.13997	0.640267	4.90416	9.38e-07	1.13e-05	SLC17A7	protein_coding
ENSG00000171724	433.07	3.12707	1.08435	2.88382	0.00392887	0.014383	VAT1L	protein_coding
ENSG00000113889	8402.85	3.12696	1.70297	1.83618	0.0663313	0.144494	KNG1	protein_coding
ENSG00000160808	693.42	3.11999	0.785548	3.97173	7.14e-05	0.000476607	MYL3	protein_coding
ENSG00000119715	508.675	3.11997	1.10882	2.81379	0.00489617	0.0172832	ESRRB	protein_coding
ENSG00000138813	0.458755	3.11166	1.36064	2.2869	0.0222015	0.0599301	C4orf17	protein_coding
ENSG00000128713	119.733	3.10879	0.75678	4.10792	3.99e-05	0.000290717	HOXD11	protein_coding
ENSG00000239887	457.952	3.10029	0.642925	4.82217	1.42e-06	1.62e-05	C1orf226	protein_coding
ENSG00000126821	2191.79	3.09974	0.323775	9.57375	1.03e-21	2.77e-19	SGPP1	protein_coding
ENSG00000050030	132.159	3.08781	0.930392	3.31882	0.000903973	0.00418869	KIAA2022	protein_coding
ENSG00000175879	2196.07	3.08396	0.479654	6.42956	1.28e-10	4.22e-09	HOXD8	protein_coding
ENSG00000152822	129.61	3.06777	1.01585	3.01991	0.00252851	0.00993927	GRM1	protein_coding
ENSG00000128710	632.153	3.06717	0.71055	4.31662	1.58e-05	0.000130851	HOXD10	protein_coding
ENSG00000185565	404.336	3.06522	1.09522	2.79873	0.00513044	0.0180011	LSAMP	protein_coding
ENSG00000172940	178.72	3.06272	0.98181	3.11947	0.0018118	0.00752129	SLC22A13	protein_coding
ENSG00000243480	1.69714	3.06152	1.23941	2.47015	0.0135057	0.0399056	AMY2A	protein_coding
ENSG00000157168	863.018	3.0576	0.550518	5.55403	2.79e-08	5.17e-07	NRG1	protein_coding
ENSG00000122012	24.1165	3.05505	0.717185	4.25978	2.05e-05	0.000163062	SV2C	protein_coding
ENSG00000124818	2.94246	3.04625	0.90394	3.36997	0.000751776	0.00358114	OPN5	protein_coding
ENSG00000179083	19.9763	3.03845	1.14544	2.65264	0.00798644	0.0259664	FAM133A	protein_coding
ENSG00000243449	262.817	3.03423	0.739263	4.1044	4.05e-05	0.000294613	C4orf48	protein_coding
ENSG00000035499	149.129	3.03153	0.58917	5.14542	2.67e-07	3.76e-06	DEPDC1B	protein_coding
ENSG00000157470	456.426	3.02491	0.594376	5.08921	3.6e-07	4.86e-06	FAM81A	protein_coding
ENSG00000122420	289.26	3.02395	0.783766	3.85824	0.000114209	0.000715507	PTGFR	protein_coding
ENSG00000105737	487.762	3.02303	0.958358	3.15439	0.00160835	0.00680502	GRIK5	protein_coding
ENSG00000182389	200.984	3.02252	0.686773	4.40105	1.08e-05	9.41e-05	CACNB4	protein_coding
ENSG00000173598	3207.92	3.00616	0.399045	7.53339	4.94e-14	3.28e-12	NUDT4	protein_coding
ENSG00000060762	4079.89	3.00378	0.434992	6.90537	5.01e-12	2.22e-10	MPC1	protein_coding
ENSG00000080166	69.7242	2.99682	0.635649	4.71458	2.42e-06	2.59e-05	DCT	protein_coding
ENSG00000257108	258.887	2.99651	0.798384	3.75322	0.000174581	0.00103193	NHLRC4	protein_coding
ENSG00000148468	3204.5	2.99401	0.47979	6.24025	4.37e-10	1.27e-08	FAM171A1	protein_coding
ENSG00000180354	3945.23	2.98883	0.573403	5.21244	1.86e-07	2.76e-06	MTURN	protein_coding
ENSG00000184226	294.818	2.98861	0.848992	3.52018	0.000431251	0.00224405	PCDH9	protein_coding
ENSG00000180708	0.787092	2.9886	1.31137	2.27899	0.0226677	0.0609314	OR10K2	protein_coding
ENSG00000121634	4.00888	2.98576	1.26387	2.36239	0.0181576	0.0509205	GJA8	protein_coding
ENSG00000069206	31.5258	2.98438	1.26678	2.35587	0.0184793	0.0516408	ADAM7	protein_coding
ENSG00000005073	164.48	2.98386	0.661391	4.51149	6.44e-06	6e-05	HOXA11	protein_coding
ENSG00000188487	24.8065	2.97691	0.846757	3.51566	0.000438665	0.00227778	INSC	protein_coding
ENSG00000182613	0.236915	2.9737	3.70022	0.803656	0.421596	NA	OR2V2	protein_coding
ENSG00000241595	0.110665	2.96325	6.15854	0.481161	0.630402	NA	KRTAP9-4	protein_coding
ENSG00000145087	51.4011	2.96257	1.60822	1.84214	0.065454	0.143047	STXBP5L	protein_coding
ENSG00000182334	0.119933	2.96043	4.09431	0.72306	0.469643	NA	OR5P3	protein_coding
ENSG00000205929	513.4	2.95624	0.741437	3.98718	6.69e-05	0.000451071	C21orf62	protein_coding
ENSG00000127074	22.0842	2.95515	0.636618	4.64194	3.45e-06	3.52e-05	RGS13	protein_coding
ENSG00000116194	438.339	2.95379	0.809611	3.64841	0.000263869	0.00147372	ANGPTL1	protein_coding
ENSG00000198929	100.027	2.95236	0.666932	4.42678	9.57e-06	8.5e-05	NOS1AP	protein_coding
ENSG00000144406	89.0874	2.94888	0.880524	3.349	0.000811035	0.00381331	UNC80	protein_coding
ENSG00000167346	6.85451	2.94043	1.84075	1.59741	0.110175	0.215461	MMP26	protein_coding
ENSG00000228594	441.44	2.93487	0.678723	4.32411	1.53e-05	0.000127214	C1orf233	protein_coding
ENSG00000131068	0.89627	2.92947	1.75137	1.67267	0.0943917	0.191046	DEFB118	protein_coding
ENSG00000134240	3686.71	2.92387	1.19749	2.44166	0.0146199	0.0426301	HMGCS2	protein_coding
ENSG00000137731	16515.4	2.92294	0.500515	5.83986	5.22e-09	1.14e-07	FXYD2	protein_coding
ENSG00000180815	140.562	2.91969	0.795382	3.6708	0.000241795	0.00136727	MAP3K15	protein_coding
ENSG00000117479	1306.03	2.91675	0.517034	5.64132	1.69e-08	3.29e-07	SLC19A2	protein_coding
ENSG00000152270	468.026	2.91675	0.593258	4.91649	8.81e-07	1.07e-05	PDE3B	protein_coding
ENSG00000166589	27452.4	2.91557	0.608937	4.78796	1.68e-06	1.87e-05	CDH16	protein_coding
ENSG00000164188	539.807	2.91412	1.09489	2.66156	0.00777784	0.0254173	RANBP3L	protein_coding
ENSG00000138759	3247.05	2.90992	0.543925	5.34985	8.8e-08	1.43e-06	FRAS1	protein_coding
ENSG00000177990	911.504	2.9047	0.500576	5.80271	6.53e-09	1.39e-07	DPY19L2	protein_coding
ENSG00000151623	1699.5	2.9031	0.6051	4.79772	1.6e-06	1.79e-05	NR3C2	protein_coding
ENSG00000198910	3227.05	2.8988	1.07596	2.69416	0.00705662	0.0234515	L1CAM	protein_coding
ENSG00000125864	122.513	2.89842	0.467575	6.19884	5.69e-10	1.6e-08	BFSP1	protein_coding
ENSG00000157445	217.77	2.89447	0.55133	5.24997	1.52e-07	2.31e-06	CACNA2D3	protein_coding
ENSG00000143195	689.881	2.89006	0.618825	4.67024	3.01e-06	3.12e-05	ILDR2	protein_coding
ENSG00000187094	1.66179	2.89001	1.29748	2.22741	0.02592	0.0680145	CCK	protein_coding
ENSG00000104899	87.414	2.88791	0.803471	3.59429	0.000325281	0.00176638	AMH	protein_coding
ENSG00000163687	539.297	2.8752	0.680075	4.22776	2.36e-05	0.000184239	DNASE1L3	protein_coding
ENSG00000081138	13.7817	2.87233	1.49603	1.91997	0.0548613	0.124097	CDH7	protein_coding
ENSG00000146700	236.495	2.87037	0.644074	4.45659	8.33e-06	7.53e-05	SRCRB4D	protein_coding
ENSG00000172840	1066.22	2.86772	0.414285	6.92209	4.45e-12	2e-10	PDP2	protein_coding
ENSG00000049130	4121.58	2.8653	0.548143	5.22729	1.72e-07	2.57e-06	KITLG	protein_coding
ENSG00000233502	2.90648	2.86349	0.679531	4.21392	2.51e-05	0.000194662	AC104794.4	protein_coding
ENSG00000231924	3.08544	2.85613	1.32301	2.15882	0.0308639	0.0783928	PSG1	protein_coding
ENSG00000255587	15.5433	2.8561	0.580423	4.92072	8.62e-07	1.05e-05	RAB44	protein_coding
ENSG00000178235	5.90582	2.85123	1.51237	1.88528	0.0593921	0.13225	SLITRK1	protein_coding
ENSG00000169224	21.6782	2.85072	0.640841	4.4484	8.65e-06	7.79e-05	GCSAML	protein_coding
ENSG00000178796	7.62521	2.84023	0.857568	3.31196	0.000926464	0.00427462	RIIAD1	protein_coding
ENSG00000145248	7.36051	2.83965	0.605723	4.68803	2.76e-06	2.89e-05	SLC10A4	protein_coding
ENSG00000231031	1.01654	2.83924	1.69195	1.67809	0.0933302	0.1893	AC008271.1	protein_coding
ENSG00000182103	42.6889	2.83526	0.767475	3.69427	0.000220516	0.00126213	FAM181B	protein_coding
ENSG00000187772	0.575607	2.83168	2.25996	1.25298	0.210213	0.353398	LIN28B	protein_coding
ENSG00000092377	18.6545	2.82088	1.44003	1.9589	0.0501246	0.11554	TBL1Y	protein_coding
ENSG00000205858	0.614323	2.81095	1.33171	2.11078	0.0347912	0.0864704	LRRC72	protein_coding
ENSG00000273331	1.73553	2.79834	0.927391	3.01743	0.00254928	0.0100068	TM4SF19	protein_coding
ENSG00000130751	72.8599	2.79177	0.503582	5.54383	2.96e-08	5.43e-07	NPAS1	protein_coding
ENSG00000170011	725.051	2.79138	0.810978	3.44199	0.000577445	0.00286818	MYRIP	protein_coding
ENSG00000186897	314.496	2.79033	0.978456	2.85177	0.0043477	0.0156488	C1QL4	protein_coding
ENSG00000184908	6623.08	2.76474	1.28349	2.15408	0.0312338	0.0791415	CLCNKB	protein_coding
ENSG00000165973	365.056	2.76158	1.58558	1.74169	0.0815627	0.170176	NELL1	protein_coding
ENSG00000085276	3621.96	2.75888	0.69918	3.94588	7.95e-05	0.000523688	MECOM	protein_coding
ENSG00000129654	320.076	2.75608	1.10498	2.49423	0.0126231	0.0377908	FOXJ1	protein_coding
ENSG00000082438	7432.6	2.75586	0.481335	5.72544	1.03e-08	2.1e-07	COBLL1	protein_coding
ENSG00000103253	1110.75	2.75467	0.813921	3.38444	0.000713228	0.00342444	HAGHL	protein_coding
ENSG00000148798	7.04135	2.74767	0.727499	3.77687	0.000158814	0.000952298	INA	protein_coding
ENSG00000114948	126.391	2.74642	0.688332	3.98997	6.61e-05	0.00044642	ADAM23	protein_coding
ENSG00000241128	0.151927	2.7445	4.63236	0.592463	0.553541	NA	OR14A2	protein_coding
ENSG00000138678	2134.89	2.74271	0.716895	3.82582	0.00013034	0.000801589	AGPAT9	protein_coding
ENSG00000118402	177.896	2.74244	0.766745	3.57672	0.000347926	0.00187008	ELOVL4	protein_coding
ENSG00000078053	123.33	2.73537	0.842371	3.24723	0.00116534	0.00518598	AMPH	protein_coding
ENSG00000204963	32.8417	2.72639	0.611813	4.45624	8.34e-06	7.54e-05	PCDHA7	protein_coding
ENSG00000163618	44.7518	2.71906	0.784482	3.46606	0.000528136	0.00266251	CADPS	protein_coding
ENSG00000214940	0.753691	2.71864	1.23293	2.20503	0.0274523	0.0712966	NPIPA8	protein_coding
ENSG00000141639	322.688	2.71781	1.14362	2.3765	0.0174778	0.04928	MAPK4	protein_coding
ENSG00000120149	48.2607	2.71309	0.644926	4.20682	2.59e-05	0.000200002	MSX2	protein_coding
ENSG00000109511	10.04	2.71294	1.06167	2.55535	0.0106082	0.0327741	ANXA10	protein_coding
ENSG00000170837	216.657	2.71061	0.753489	3.59742	0.000321395	0.00174991	GPR27	protein_coding
ENSG00000101680	1971.33	2.70534	0.532926	5.0764	3.85e-07	5.16e-06	LAMA1	protein_coding
ENSG00000173641	801.255	2.70369	0.922267	2.93157	0.00337248	0.0126805	HSPB7	protein_coding
ENSG00000003096	1105.26	2.69973	0.523882	5.15333	2.56e-07	3.62e-06	KLHL13	protein_coding
ENSG00000145242	6.3002	2.69937	1.58284	1.70539	0.0881208	0.181031	EPHA5	protein_coding
ENSG00000021852	2.76519	2.69792	1.60485	1.6811	0.0927438	0.188287	C8B	protein_coding
ENSG00000101441	2.88479	2.69058	1.93136	1.3931	0.163589	0.291954	CST4	protein_coding
ENSG00000130413	517.421	2.68279	0.702449	3.81919	0.000133889	0.00082076	STK33	protein_coding
ENSG00000099864	2401.25	2.68124	0.475183	5.64253	1.68e-08	3.27e-07	PALM	protein_coding
ENSG00000161682	172.018	2.68054	0.568938	4.71148	2.46e-06	2.62e-05	FAM171A2	protein_coding
ENSG00000110080	2848.46	2.67625	0.619366	4.32094	1.55e-05	0.000128801	ST3GAL4	protein_coding
ENSG00000187550	4.79932	2.67587	0.943535	2.836	0.00456823	0.0163027	SBK2	protein_coding
ENSG00000157093	0.250732	2.67151	1.76421	1.51428	0.129954	NA	LYZL4	protein_coding
ENSG00000106927	346.598	2.66098	0.82009	3.24473	0.0011756	0.00522571	AMBP	protein_coding
ENSG00000100625	162.459	2.65983	0.869742	3.05818	0.00222686	0.00894275	SIX4	protein_coding
ENSG00000163833	12.5667	2.65981	1.13659	2.34017	0.0192751	0.0533985	FBXO40	protein_coding
ENSG00000197444	16310.1	2.65837	0.73647	3.60961	0.000306656	0.0016801	OGDHL	protein_coding
ENSG00000136379	857.868	2.65311	0.475415	5.58062	2.4e-08	4.49e-07	ABHD17C	protein_coding
ENSG00000146197	293.546	2.6482	0.656096	4.03629	5.43e-05	0.000376289	SCUBE3	protein_coding
ENSG00000088320	102.906	2.63985	0.549277	4.80605	1.54e-06	1.73e-05	REM1	protein_coding
ENSG00000109814	2848.38	2.6352	0.341484	7.71692	1.19e-14	8.74e-13	UGDH	protein_coding
ENSG00000151136	538.948	2.63307	0.800756	3.28823	0.00100818	0.00459298	BTBD11	protein_coding
ENSG00000108375	604.776	2.62458	0.571696	4.59088	4.41e-06	4.35e-05	RNF43	protein_coding
ENSG00000102195	0.799069	2.62435	1.57282	1.66857	0.0952031	0.192299	GPR50	protein_coding
ENSG00000118292	617.124	2.61868	0.378223	6.92365	4.4e-12	1.98e-10	C1orf54	protein_coding
ENSG00000139985	10.5803	2.61751	0.415981	6.29238	3.13e-10	9.34e-09	ADAM21	protein_coding
ENSG00000158164	43.077	2.61563	0.715828	3.654	0.000258188	0.00144676	TMSB15A	protein_coding
ENSG00000186310	216.388	2.61413	0.516673	5.05955	4.2e-07	5.58e-06	NAP1L3	protein_coding
ENSG00000142611	613.642	2.6141	0.973531	2.68517	0.0072492	0.0239731	PRDM16	protein_coding
ENSG00000119698	36.2295	2.60848	0.83542	3.12235	0.00179411	0.00746015	PPP4R4	protein_coding
ENSG00000078399	1261.76	2.60168	0.516086	5.04118	4.63e-07	6.07e-06	HOXA9	protein_coding
ENSG00000186960	1.90277	2.59838	1.57384	1.65098	0.0987435	0.19783	C14orf23	protein_coding
ENSG00000025039	4898.2	2.59812	0.405751	6.40324	1.52e-10	4.9e-09	RRAGD	protein_coding
ENSG00000168386	2914.45	2.58884	0.481585	5.37567	7.63e-08	1.26e-06	FILIP1L	protein_coding
ENSG00000088782	0.505857	2.58294	2.10736	1.22568	0.220321	0.365695	DEFB127	protein_coding
ENSG00000168314	7.1344	2.58229	0.688	3.75332	0.000174505	0.00103164	MOBP	protein_coding
ENSG00000143502	579.7	2.5802	0.832462	3.09948	0.00193858	0.00795875	SUSD4	protein_coding
ENSG00000116679	21283.5	2.57914	0.32977	7.82103	5.24e-15	4.07e-13	IVNS1ABP	protein_coding
ENSG00000120068	945.078	2.57884	0.653077	3.94875	7.86e-05	0.000519006	HOXB8	protein_coding
ENSG00000099219	5002.41	2.57862	0.494437	5.21527	1.84e-07	2.73e-06	ERMP1	protein_coding
ENSG00000167011	12.4949	2.57747	1.00451	2.56589	0.010291	0.0319797	NAT16	protein_coding
ENSG00000160781	220.357	2.57649	0.596889	4.31654	1.58e-05	0.000130854	PAQR6	protein_coding
ENSG00000222036	0.390881	2.57099	2.53125	1.0157	0.309773	0.468478	POTEG	protein_coding
ENSG00000185860	3.39924	2.57064	0.984237	2.61181	0.00900641	0.0286919	C1orf110	protein_coding
ENSG00000108852	198.787	2.56911	0.663497	3.87207	0.000107916	0.000680795	MPP2	protein_coding
ENSG00000188624	1.70924	2.56673	1.61686	1.58747	0.112406	0.218951	IGFL3	protein_coding
ENSG00000088926	290.229	2.56006	1.15382	2.21877	0.0265022	0.0693345	F11	protein_coding
ENSG00000136931	2.40415	2.55634	1.32662	1.92696	0.0539841	0.122524	NR5A1	protein_coding
ENSG00000185681	55.9433	2.55218	0.814685	3.13271	0.00173198	0.00724324	MORN5	protein_coding
ENSG00000108515	463.349	2.54849	0.55445	4.59643	4.3e-06	4.25e-05	ENO3	protein_coding
ENSG00000272636	754.137	2.54685	0.629459	4.04609	5.21e-05	0.000363789	DOC2B	protein_coding
ENSG00000143001	228.794	2.5449	1.1871	2.14379	0.0320495	0.080799	TMEM61	protein_coding
ENSG00000213973	29.292	2.54161	0.943718	2.69319	0.00707718	0.0234918	ZNF99	protein_coding
ENSG00000154330	1358.89	2.53649	0.499442	5.07864	3.8e-07	5.11e-06	PGM5	protein_coding
ENSG00000205329	0.0636853	2.53623	6.46171	0.392502	0.694687	NA	OR6C3	protein_coding
ENSG00000130176	1392.16	2.53196	0.733076	3.45389	0.000552559	0.00276606	CNN1	protein_coding
ENSG00000114854	100.68	2.52702	0.812906	3.10862	0.00187961	0.00776427	TNNC1	protein_coding
ENSG00000205309	399.371	2.52447	0.488887	5.1637	2.42e-07	3.45e-06	NT5M	protein_coding
ENSG00000164488	407.191	2.52197	1.01937	2.47405	0.0133592	0.0395603	DACT2	protein_coding
ENSG00000164100	25.0326	2.52085	0.878662	2.86896	0.00411819	0.0149497	NDST3	protein_coding
ENSG00000152315	216.314	2.5201	0.606393	4.15589	3.24e-05	0.000243151	KCNK13	protein_coding
ENSG00000112175	63.4904	2.50651	1.18497	2.11525	0.0344086	0.0856941	BMP5	protein_coding
ENSG00000136883	6246.32	2.5057	0.47872	5.23416	1.66e-07	2.49e-06	KIF12	protein_coding
ENSG00000101977	42.1162	2.50241	0.628828	3.97948	6.91e-05	0.000463689	MCF2	protein_coding
ENSG00000258484	150.383	2.4987	0.756157	3.30447	0.000951576	0.00437444	SPESP1	protein_coding
ENSG00000269067	16.6715	2.49572	1.13456	2.19972	0.0278269	0.0721111	ZNF728	protein_coding
ENSG00000164292	2804.4	2.49537	0.557488	4.47609	7.6e-06	6.95e-05	RHOBTB3	protein_coding
ENSG00000143153	65035.8	2.4934	0.377718	6.60123	4.08e-11	1.49e-09	ATP1B1	protein_coding
ENSG00000103460	813.532	2.49222	0.791088	3.15037	0.00163065	0.00688442	TOX3	protein_coding
ENSG00000242173	7.78525	2.49196	1.02291	2.43615	0.0148447	0.0431533	ARHGDIG	protein_coding
ENSG00000134504	1288.34	2.49163	0.505636	4.92772	8.32e-07	1.02e-05	KCTD1	protein_coding
ENSG00000176909	89.9676	2.49151	0.411629	6.05281	1.42e-09	3.62e-08	MAMSTR	protein_coding
ENSG00000172115	9780.61	2.4844	0.435094	5.71003	1.13e-08	2.29e-07	CYCS	protein_coding
ENSG00000124490	6.81671	2.48083	1.92812	1.28666	0.198212	0.338639	CRISP2	protein_coding
ENSG00000123545	928.928	2.47667	0.291176	8.50574	1.8e-17	2.32e-15	NDUFAF4	protein_coding
ENSG00000068366	5651.65	2.47013	0.369698	6.68148	2.37e-11	9.12e-10	ACSL4	protein_coding
ENSG00000157087	838.036	2.46968	0.823044	3.00066	0.00269392	0.0104849	ATP2B2	protein_coding
ENSG00000135406	52.8676	2.46746	0.827902	2.98037	0.00287896	0.0110998	PRPH	protein_coding
ENSG00000118434	3.12181	2.46739	1.71778	1.43638	0.150893	0.274333	SPACA1	protein_coding
ENSG00000170965	3.41193	2.46659	0.915745	2.69354	0.00706986	0.0234785	PLAC1	protein_coding
ENSG00000181690	269.829	2.46091	0.708516	3.47333	0.000514051	0.00260315	PLAG1	protein_coding
ENSG00000155961	86.9193	2.4562	0.484754	5.0669	4.04e-07	5.39e-06	RAB39B	protein_coding
ENSG00000132464	717.249	2.45585	0.61388	4.00054	6.32e-05	0.000429912	ENAM	protein_coding
ENSG00000177191	267.38	2.45576	0.647936	3.79013	0.00015057	0.000908308	B3GNT8	protein_coding
ENSG00000176697	195.213	2.4553	0.662392	3.70671	0.000209965	0.00121101	BDNF	protein_coding
ENSG00000168830	0.797057	2.45428	1.92919	1.27218	0.203308	0.344978	HTR1E	protein_coding
ENSG00000144136	2771.84	2.44965	0.369083	6.63713	3.2e-11	1.21e-09	SLC20A1	protein_coding
ENSG00000095203	510.311	2.43866	0.966455	2.5233	0.0116258	0.0353223	EPB41L4B	protein_coding
ENSG00000196468	1.70919	2.43785	1.13506	2.14778	0.0317315	0.0801684	FGF16	protein_coding
ENSG00000079691	1759.61	2.43479	0.330216	7.37335	1.66e-13	1e-11	LRRC16A	protein_coding
ENSG00000123165	0.253333	2.43418	1.75172	1.3896	0.164651	NA	ACTRT1	protein_coding
ENSG00000128652	191.801	2.43294	0.507758	4.79154	1.66e-06	1.84e-05	HOXD3	protein_coding
ENSG00000103942	595.916	2.43006	0.540274	4.49782	6.87e-06	6.35e-05	HOMER2	protein_coding
ENSG00000160050	571.788	2.4298	0.579292	4.19443	2.74e-05	0.000209801	CCDC28B	protein_coding
ENSG00000152214	0.867836	2.42581	1.14959	2.11015	0.0348454	0.0865719	RIT2	protein_coding
ENSG00000120053	8266.61	2.41888	0.395206	6.12055	9.33e-10	2.48e-08	GOT1	protein_coding
ENSG00000070018	2559.33	2.41786	0.286082	8.45166	2.87e-17	3.51e-15	LRP6	protein_coding
ENSG00000169302	525.356	2.41761	0.838232	2.88418	0.00392435	0.0143704	STK32A	protein_coding
ENSG00000149534	123.59	2.41577	0.723384	3.33953	0.00083919	0.00392776	MS4A2	protein_coding
ENSG00000176273	265.593	2.41351	0.268415	8.99169	2.43e-19	4.2e-17	SLC35G1	protein_coding
ENSG00000204021	0.26937	2.41044	2.16155	1.11515	0.264788	NA	LIPK	protein_coding
ENSG00000007216	687.673	2.40945	1.28123	1.88057	0.0600301	0.13339	SLC13A2	protein_coding
ENSG00000130147	4840.41	2.40556	0.442769	5.43299	5.54e-08	9.49e-07	SH3BP4	protein_coding
ENSG00000205869	18.0465	2.40192	0.79641	3.01593	0.00256189	0.0100502	KRTAP5-1	protein_coding
ENSG00000232423	0.077437	2.39864	5.88415	0.407645	0.683534	NA	PRAMEF6	protein_coding
ENSG00000160180	171.565	2.39761	0.715062	3.35301	0.000799384	0.00376989	TFF3	protein_coding
ENSG00000144331	1328.78	2.38884	0.734067	3.25425	0.00113691	0.00508035	ZNF385B	protein_coding
ENSG00000198739	4.21232	2.38862	1.22384	1.95175	0.0509681	0.117049	LRRTM3	protein_coding
ENSG00000179399	118.363	2.38722	1.23323	1.93575	0.0528984	0.120565	GPC5	protein_coding
ENSG00000169064	41.5507	2.3864	0.789031	3.02446	0.00249073	0.00981151	ZBBX	protein_coding
ENSG00000222000	2.40819	2.38514	1.15515	2.06479	0.0389427	0.0945534	AC092675.3	protein_coding
ENSG00000174469	116.119	2.38291	0.947417	2.51516	0.0118978	0.0359895	CNTNAP2	protein_coding
ENSG00000073712	3865.76	2.38208	0.278883	8.54152	1.32e-17	1.74e-15	FERMT2	protein_coding
ENSG00000204323	836.374	2.3814	0.926206	2.57113	0.0101367	0.0315833	SMIM5	protein_coding
ENSG00000114771	2.80255	2.38123	1.41804	1.67924	0.0931044	0.188882	AADAC	protein_coding
ENSG00000140254	18.3651	2.37561	0.862145	2.75546	0.0058609	0.0200782	DUOXA1	protein_coding
ENSG00000147378	67.0863	2.37517	0.744007	3.1924	0.00141094	0.00609808	FATE1	protein_coding
ENSG00000268744	10.4007	2.37193	0.315734	7.51243	5.8e-14	3.8e-12	CTD-3105H18.14	protein_coding
ENSG00000163751	649.921	2.36379	0.714904	3.30645	0.000944874	0.00434722	CPA3	protein_coding
ENSG00000095917	60.9197	2.35969	0.949407	2.48543	0.0129393	0.0385511	TPSD1	protein_coding
ENSG00000171004	429.154	2.35798	1.25627	1.87697	0.0605223	0.13427	HS6ST2	protein_coding
ENSG00000169933	32.839	2.35661	1.23503	1.90814	0.0563728	0.12681	FRMPD4	protein_coding
ENSG00000172159	2118.68	2.35619	0.469873	5.01452	5.32e-07	6.9e-06	FRMD3	protein_coding
ENSG00000103528	1093.64	2.35476	0.766326	3.07279	0.00212069	0.00857999	SYT17	protein_coding
ENSG00000119919	9.26312	2.35396	1.54026	1.52829	0.126441	0.240056	NKX2-3	protein_coding
ENSG00000116661	940.49	2.35283	0.776873	3.02859	0.00245698	0.00970207	FBXO2	protein_coding
ENSG00000135324	113.247	2.35068	0.904518	2.59882	0.00935442	0.0295691	MRAP2	protein_coding
ENSG00000099256	333.143	2.34666	0.366378	6.40502	1.5e-10	4.86e-09	PRTFDC1	protein_coding
ENSG00000115112	7234.85	2.34444	0.970407	2.41594	0.0156946	0.0452097	TFCP2L1	protein_coding
ENSG00000198003	351.529	2.34427	0.780525	3.00345	0.00266933	0.0104078	CCDC151	protein_coding
ENSG00000100678	17.3724	2.34039	0.679673	3.4434	0.000574444	0.00285618	SLC8A3	protein_coding
ENSG00000101134	439.775	2.33882	0.604972	3.866	0.000110635	0.000696483	DOK5	protein_coding
ENSG00000265944	3.48842	2.33789	2.22173	1.05228	0.292669	0.450205	C18orf64	protein_coding
ENSG00000055211	4439.07	2.33598	0.231626	10.0851	6.43e-24	2.37e-21	GINM1	protein_coding
ENSG00000181444	751.995	2.33567	0.420679	5.55214	2.82e-08	5.22e-07	ZNF467	protein_coding
ENSG00000107262	5158.49	2.33411	0.396242	5.89063	3.85e-09	8.73e-08	BAG1	protein_coding
ENSG00000137203	503.456	2.32752	0.903239	2.57686	0.00997038	0.0311747	TFAP2A	protein_coding
ENSG00000151834	198.523	2.32738	1.67658	1.38817	0.165085	0.294045	GABRA2	protein_coding
ENSG00000181061	3491.13	2.32586	0.459574	5.0609	4.17e-07	5.55e-06	HIGD1A	protein_coding
ENSG00000141542	1967.46	2.32248	0.425347	5.46021	4.76e-08	8.31e-07	RAB40B	protein_coding
ENSG00000114923	429.767	2.3169	0.720501	3.21568	0.00130134	0.00569379	SLC4A3	protein_coding
ENSG00000107020	997.474	2.3168	0.305084	7.59398	3.1e-14	2.12e-12	PLGRKT	protein_coding
ENSG00000150471	366.559	2.31562	0.729347	3.17492	0.00149876	0.00640549	LPHN3	protein_coding
ENSG00000183230	52.5999	2.3119	0.663565	3.48407	0.000493858	0.00251546	CTNNA3	protein_coding
ENSG00000198062	0.208651	2.31175	2.8154	0.821108	0.411585	NA	POTEH	protein_coding
ENSG00000223802	35.9623	2.30877	0.898019	2.57095	0.0101419	0.0315969	CERS1	protein_coding
ENSG00000205592	18.2471	2.30856	0.932639	2.4753	0.0133126	0.0394463	MUC19	protein_coding
ENSG00000225968	567.225	2.30714	0.631597	3.65287	0.000259328	0.00145189	ELFN1	protein_coding
ENSG00000175336	2.38015	2.30694	0.747067	3.088	0.0020151	0.00822185	APOF	protein_coding
ENSG00000187783	2843.23	2.30652	0.879086	2.62377	0.00869614	0.0278949	TMEM72	protein_coding
ENSG00000203724	145.515	2.30647	0.588639	3.9183	8.92e-05	0.000576745	C1orf53	protein_coding
ENSG00000188163	8.41377	2.30571	0.737304	3.12722	0.00176465	0.00735582	FAM166A	protein_coding
ENSG00000086548	12.1247	2.3046	1.25936	1.82998	0.0672529	0.146057	CEACAM6	protein_coding
ENSG00000160994	0.82376	2.30277	1.88968	1.2186	0.222995	0.36905	CCDC105	protein_coding
ENSG00000147869	2.14049	2.30268	1.12347	2.04961	0.0404023	0.097395	CER1	protein_coding
ENSG00000095585	1115.19	2.30182	0.475826	4.83752	1.31e-06	1.51e-05	BLNK	protein_coding
ENSG00000130787	6349.74	2.30002	0.327326	7.02668	2.12e-12	1.03e-10	HIP1R	protein_coding
ENSG00000144681	241.535	2.29796	0.668766	3.43612	0.000590114	0.00291995	STAC	protein_coding
ENSG00000213199	92.0063	2.29397	0.571057	4.01706	5.89e-05	0.000404105	ASIC3	protein_coding
ENSG00000175077	0.800868	2.29302	1.13214	2.02538	0.0428279	0.101981	RTP1	protein_coding
ENSG00000127561	492.756	2.29272	1.00332	2.28514	0.0223048	0.0601425	SYNGR3	protein_coding
ENSG00000138271	17.3799	2.29005	1.4039	1.6312	0.102847	0.204364	GPR87	protein_coding
ENSG00000244694	426.114	2.28872	0.613524	3.73044	0.000191142	0.00111713	PTCHD4	protein_coding
ENSG00000073754	114.51	2.28776	1.15643	1.97831	0.0478941	0.111459	CD5L	protein_coding
ENSG00000174016	1.73284	2.28403	1.19676	1.9085	0.0563262	0.126719	FAM46D	protein_coding
ENSG00000257726	0.210718	2.28113	1.8629	1.22451	0.22076	NA	RP11-116D17.1	protein_coding
ENSG00000221852	2.6017	2.28003	1.08519	2.10105	0.0356367	0.088156	KRTAP1-5	protein_coding
ENSG00000091136	25035.8	2.27892	0.42932	5.30822	1.11e-07	1.75e-06	LAMB1	protein_coding
ENSG00000175183	1872.7	2.2769	0.461017	4.93886	7.86e-07	9.67e-06	CSRP2	protein_coding
ENSG00000168938	2417.26	2.2731	0.320553	7.09117	1.33e-12	6.75e-11	PPIC	protein_coding
ENSG00000143632	17.7157	2.26886	0.595692	3.80878	0.000139652	0.00085087	ACTA1	protein_coding
ENSG00000117643	1556.66	2.26874	0.697611	3.25215	0.00114535	0.00510751	MAN1C1	protein_coding
ENSG00000173572	1.38543	2.26487	1.79344	1.26287	0.206637	0.348862	NLRP13	protein_coding
ENSG00000250038	1.02405	2.26427	2.66238	0.850468	0.395065	0.556688	RP11-180C1.1	protein_coding
ENSG00000166263	1160.97	2.26106	0.278253	8.1259	4.44e-16	4.23e-14	STXBP4	protein_coding
ENSG00000144677	5020.95	2.26086	0.336414	6.72045	1.81e-11	7.17e-10	CTDSPL	protein_coding
ENSG00000112273	0.335741	2.25944	1.28479	1.75861	0.0786446	NA	HDGFL1	protein_coding
ENSG00000143158	6267.45	2.25684	0.258403	8.73379	2.46e-18	3.62e-16	MPC2	protein_coding
ENSG00000184305	200.291	2.25592	0.635625	3.54914	0.000386496	0.00204333	CCSER1	protein_coding
ENSG00000187537	0.952302	2.2555	0.741482	3.04188	0.00235103	0.00934898	POTEM	protein_coding
ENSG00000112319	235.196	2.25426	0.954081	2.36276	0.0181396	0.0508812	EYA4	protein_coding
ENSG00000110723	923.977	2.25376	0.564628	3.99159	6.56e-05	0.000443909	EXPH5	protein_coding
ENSG00000166450	179.039	2.24798	0.590609	3.8062	0.000141117	0.000858318	PRTG	protein_coding
ENSG00000151789	223.693	2.24613	0.666176	3.37167	0.000747136	0.00356269	ZNF385D	protein_coding
ENSG00000021826	351.5	2.24591	0.745942	3.01084	0.00260525	0.0101967	CPS1	protein_coding
ENSG00000163406	745.964	2.2445	0.713036	3.14781	0.00164498	0.00693366	SLC15A2	protein_coding
ENSG00000132874	209.43	2.24204	1.24592	1.79951	0.0719381	0.154143	SLC14A2	protein_coding
ENSG00000138622	47.9655	2.23419	0.864705	2.58376	0.00977306	0.0306487	HCN4	protein_coding
ENSG00000156298	2824.13	2.23296	0.702584	3.17822	0.00148185	0.00634617	TSPAN7	protein_coding
ENSG00000205359	1.72909	2.23241	1.31518	1.69742	0.0896168	0.183448	SLCO6A1	protein_coding
ENSG00000188613	142.968	2.22877	0.508498	4.38306	1.17e-05	0.000100967	NANOS1	protein_coding
ENSG00000145198	43.4221	2.22626	0.629092	3.53885	0.000401867	0.00211029	VWA5B2	protein_coding
ENSG00000158966	649.999	2.22476	0.463006	4.80503	1.55e-06	1.74e-05	CACHD1	protein_coding
ENSG00000203877	1.08095	2.22246	1.49196	1.48963	0.136323	0.253984	RIPPLY2	protein_coding
ENSG00000204967	123.182	2.22131	0.739808	3.00254	0.00267735	0.0104318	PCDHA4	protein_coding
ENSG00000105550	1.92097	2.2169	1.59808	1.38722	0.165374	0.294466	FGF21	protein_coding
ENSG00000189134	48.6202	2.21635	0.494026	4.48631	7.25e-06	6.65e-05	NKAPL	protein_coding
ENSG00000172331	2331.32	2.21587	0.326633	6.78399	1.17e-11	4.86e-10	BPGM	protein_coding
ENSG00000101446	0.453828	2.21511	1.77567	1.24748	0.212221	0.355931	SPINT3	protein_coding
ENSG00000166173	1129.08	2.21493	0.280529	7.89555	2.89e-15	2.36e-13	LARP6	protein_coding
ENSG00000273045	198.911	2.21397	0.452471	4.89305	9.93e-07	1.19e-05	C2ORF15	protein_coding
ENSG00000250479	5306.52	2.21115	0.546597	4.04529	5.23e-05	0.000364511	CHCHD10	protein_coding
ENSG00000161249	1967.45	2.20657	0.619711	3.56064	0.000369958	0.00196977	DMKN	protein_coding
ENSG00000175356	328.151	2.20401	0.758592	2.9054	0.0036679	0.0135766	SCUBE2	protein_coding
ENSG00000204370	5684.8	2.20391	0.324721	6.78711	1.14e-11	4.79e-10	SDHD	protein_coding
ENSG00000079156	127.077	2.20254	0.589204	3.73815	0.000185377	0.00108734	OSBPL6	protein_coding
ENSG00000154928	292.571	2.2011	0.605002	3.63817	0.000274585	0.00152571	EPHB1	protein_coding
ENSG00000133069	260.155	2.19857	0.397868	5.52587	3.28e-08	5.95e-07	TMCC2	protein_coding
ENSG00000154080	999.425	2.19759	0.743771	2.95466	0.00313012	0.0119	CHST9	protein_coding
ENSG00000188816	11.2509	2.19306	2.63273	0.832997	0.404846	0.566163	HMX2	protein_coding
ENSG00000105507	1.3043	2.19186	1.36277	1.60838	0.107751	0.211735	CABP5	protein_coding
ENSG00000125868	18884.5	2.19035	0.205879	10.639	1.96e-26	1.14e-23	DSTN	protein_coding
ENSG00000129244	797.11	2.1897	0.638921	3.42718	0.000609884	0.00299838	ATP1B2	protein_coding
ENSG00000101911	2522.92	2.1882	0.336747	6.49806	8.14e-11	2.79e-09	PRPS2	protein_coding
ENSG00000205795	9095.52	2.18812	0.643481	3.40044	0.000672779	0.00325669	CYS1	protein_coding
ENSG00000120075	432.244	2.18604	0.564776	3.87064	0.000108551	0.000684363	HOXB5	protein_coding
ENSG00000083067	1176.64	2.1831	0.63108	3.45931	0.000541559	0.00271937	TRPM3	protein_coding
ENSG00000115252	2332.63	2.18128	0.813398	2.68169	0.00732509	0.024183	PDE1A	protein_coding
ENSG00000175868	15.0678	2.17786	0.824928	2.64006	0.00828924	0.0268012	CALCB	protein_coding
ENSG00000213190	379.371	2.17504	0.464963	4.67786	2.9e-06	3.02e-05	MLLT11	protein_coding
ENSG00000180383	2.10359	2.17348	0.76556	2.83908	0.00452442	0.0161774	DEFB124	protein_coding
ENSG00000115896	1810.4	2.16808	0.628369	3.45034	0.00055989	0.00279486	PLCL1	protein_coding
ENSG00000070731	765.787	2.16759	0.618026	3.50727	0.000452723	0.00233893	ST6GALNAC2	protein_coding
ENSG00000112992	9236.23	2.16736	0.4695	4.61631	3.91e-06	3.92e-05	NNT	protein_coding
ENSG00000171291	388.409	2.16706	0.328656	6.5937	4.29e-11	1.56e-09	ZNF439	protein_coding
ENSG00000162399	1060.56	2.16702	1.9108	1.13409	0.256758	0.409446	BSND	protein_coding
ENSG00000145147	1953.88	2.16185	0.767095	2.81823	0.00482892	0.0170985	SLIT2	protein_coding
ENSG00000198156	12.6689	2.16055	0.764167	2.82732	0.0046939	0.0166794	NPIPB6	protein_coding
ENSG00000143742	6050.65	2.15798	0.194248	11.1094	1.13e-28	9.58e-26	SRP9	protein_coding
ENSG00000165023	1061.11	2.1565	0.729365	2.95668	0.00310972	0.011842	DIRAS2	protein_coding
ENSG00000156575	0.626596	2.15391	1.94333	1.10836	0.267706	0.421803	PRG3	protein_coding
ENSG00000188086	25.5639	2.15385	0.716687	3.00529	0.0026533	0.0103526	PRSS45	protein_coding
ENSG00000182583	2.44506	2.15084	0.924147	2.32737	0.0199453	0.0549776	VCX	protein_coding
ENSG00000119147	296.029	2.14614	0.789082	2.71979	0.0065323	0.022011	C2orf40	protein_coding
ENSG00000128591	1772.39	2.1458	0.716241	2.99593	0.00273612	0.0106215	FLNC	protein_coding
ENSG00000157657	2565.61	2.14484	0.253957	8.44567	3.02e-17	3.69e-15	ZNF618	protein_coding
ENSG00000145192	10.4839	2.14476	1.26226	1.69914	0.0892925	0.182928	AHSG	protein_coding
ENSG00000136014	55.4738	2.14461	0.648859	3.3052	0.000949086	0.00436403	USP44	protein_coding
ENSG00000188386	1.22804	2.14274	0.861253	2.48793	0.0128488	0.0383313	PPP3R2	protein_coding
ENSG00000171016	214.353	2.14202	0.623256	3.43682	0.000588585	0.00291387	PYGO1	protein_coding
ENSG00000111875	838.572	2.14155	0.227005	9.43391	3.95e-21	9.57e-19	ASF1A	protein_coding
ENSG00000196109	65.3258	2.14074	0.943393	2.26919	0.0232569	0.062293	ZNF676	protein_coding
ENSG00000140015	3.90219	2.14027	1.34248	1.59427	0.110877	0.216567	KCNH5	protein_coding
ENSG00000123836	2568.18	2.13751	0.579207	3.69041	0.000223896	0.00127811	PFKFB2	protein_coding
ENSG00000154380	3261.97	2.13597	0.274629	7.77765	7.39e-15	5.61e-13	ENAH	protein_coding
ENSG00000150054	1060.72	2.13547	0.62778	3.40161	0.000669893	0.00324353	MPP7	protein_coding
ENSG00000145721	406.349	2.13472	0.987628	2.16146	0.0306598	0.0779301	LIX1	protein_coding
ENSG00000137872	1061.44	2.1341	0.681543	3.13128	0.00174046	0.00727092	SEMA6D	protein_coding
ENSG00000117010	303.94	2.13375	0.301599	7.07478	1.5e-12	7.51e-11	ZNF684	protein_coding
ENSG00000185761	132.599	2.1318	0.659044	3.23469	0.00121776	0.00538426	ADAMTSL5	protein_coding
ENSG00000197721	105.225	2.12895	1.02384	2.07938	0.0375821	0.0920866	CR1L	protein_coding
ENSG00000232560	0.379848	2.12853	1.721	1.2368	0.216163	0.36066	C21orf37	protein_coding
ENSG00000196361	20.1135	2.12553	0.750189	2.83332	0.00460673	0.0164221	ELAVL3	protein_coding
ENSG00000196482	1448.73	2.12491	0.727956	2.91901	0.00351149	0.0130871	ESRRG	protein_coding
ENSG00000196611	275.421	2.12431	0.947815	2.24127	0.0250088	0.0660992	MMP1	protein_coding
ENSG00000100814	2599.24	2.12273	0.334412	6.34766	2.19e-10	6.79e-09	CCNB1IP1	protein_coding
ENSG00000175809	0.43596	2.12226	1.9416	1.09305	0.274372	0.429237	ZNF645	protein_coding
ENSG00000221866	250.049	2.12195	0.816016	2.60038	0.00931219	0.0294639	PLXNA4	protein_coding
ENSG00000198597	28.2505	2.12045	1.21911	1.73935	0.0819737	0.170844	ZNF536	protein_coding
ENSG00000172487	0.0623613	2.12044	5.29139	0.400734	0.688616	NA	OR8J1	protein_coding
ENSG00000165716	482.707	2.12029	0.536421	3.95266	7.73e-05	0.000511733	FAM69B	protein_coding
ENSG00000135222	0.0862557	2.11957	4.15064	0.510661	0.609588	NA	CSN2	protein_coding
ENSG00000110881	148.895	2.11876	0.726354	2.91698	0.00353441	0.0131574	ASIC1	protein_coding
ENSG00000117122	188.28	2.1187	0.686626	3.08568	0.0020309	0.00827421	MFAP2	protein_coding
ENSG00000022355	0.680414	2.11713	1.31591	1.60887	0.107644	0.211555	GABRA1	protein_coding
ENSG00000116117	1453.1	2.11636	0.329541	6.42214	1.34e-10	4.4e-09	PARD3B	protein_coding
ENSG00000165410	2426.77	2.11473	0.339871	6.22216	4.9e-10	1.4e-08	CFL2	protein_coding
ENSG00000169126	49.6978	2.11471	0.979171	2.15969	0.0307967	0.0782373	ARMC4	protein_coding
ENSG00000134323	68.1102	2.11466	0.725964	2.9129	0.0035809	0.0133063	MYCN	protein_coding
ENSG00000267508	157.287	2.11077	0.397737	5.30695	1.11e-07	1.76e-06	ZNF285	protein_coding
ENSG00000144550	18.9444	2.11049	0.529894	3.98286	6.81e-05	0.000458143	CPNE9	protein_coding
ENSG00000016490	0.740356	2.10748	2.08525	1.01066	0.312178	0.470998	CLCA1	protein_coding
ENSG00000131864	0.617399	2.10607	1.3889	1.51636	0.12943	0.244238	USP29	protein_coding
ENSG00000126562	1020.06	2.10498	0.852638	2.46878	0.0135573	0.0400285	WNK4	protein_coding
ENSG00000130294	75.1399	2.10495	1.17218	1.79576	0.0725333	0.155111	KIF1A	protein_coding
ENSG00000204969	37.9976	2.10318	0.717375	2.93177	0.00337039	0.0126738	PCDHA2	protein_coding
ENSG00000170236	6.0684	2.10022	0.480705	4.36903	1.25e-05	0.00010665	USP50	protein_coding
ENSG00000237136	14.7494	2.0992	1.01018	2.07804	0.0377055	0.092302	C4orf51	protein_coding
ENSG00000182333	3.36506	2.09788	1.28705	1.62999	0.103103	0.204789	LIPF	protein_coding
ENSG00000123094	2001.87	2.09559	0.329073	6.36817	1.91e-10	6.04e-09	RASSF8	protein_coding
ENSG00000182346	0.346794	2.09247	2.0401	1.02567	0.305046	NA	DAOA	protein_coding
ENSG00000183775	572.664	2.08815	0.731457	2.85478	0.00430671	0.0155328	KCTD16	protein_coding
ENSG00000134121	3233.69	2.08805	0.957993	2.1796	0.0292868	0.0752048	CHL1	protein_coding
ENSG00000129214	47.3123	2.08764	0.572577	3.64604	0.000266317	0.00148548	SHBG	protein_coding
ENSG00000139112	10973.9	2.08737	0.455481	4.58278	4.59e-06	4.49e-05	GABARAPL1	protein_coding
ENSG00000198674	0.0511828	2.08601	5.89916	0.353611	0.723631	NA	OR10G6	protein_coding
ENSG00000257184	0.64152	2.08521	1.03436	2.01594	0.0438066	0.103791	RP1-170O19.20	protein_coding
ENSG00000125968	3409.96	2.08511	0.56964	3.6604	0.000251826	0.00141599	ID1	protein_coding
ENSG00000197885	542.744	2.0836	0.271674	7.66948	1.73e-14	1.23e-12	NKIRAS1	protein_coding
ENSG00000267060	19.0741	2.07794	0.398452	5.21503	1.84e-07	2.73e-06	PTGES3L	protein_coding
ENSG00000176532	466.564	2.07435	0.809024	2.56402	0.0103468	0.032135	PRR15	protein_coding
ENSG00000064042	5460.65	2.07008	0.430538	4.80814	1.52e-06	1.72e-05	LIMCH1	protein_coding
ENSG00000147117	14.8226	2.06931	0.474676	4.35941	1.3e-05	0.000110898	ZNF157	protein_coding
ENSG00000156218	1419.4	2.06864	0.589363	3.50997	0.000448162	0.00231936	ADAMTSL3	protein_coding
ENSG00000150201	2204.84	2.0662	1.82974	1.12923	0.2588	0.411711	FXYD4	protein_coding
ENSG00000134049	2797.15	2.06414	0.232574	8.8752	6.98e-19	1.09e-16	IER3IP1	protein_coding
ENSG00000106819	602.674	2.06399	0.671307	3.07459	0.00210792	0.00853628	ASPN	protein_coding
ENSG00000170954	431.561	2.06184	0.369863	5.5746	2.48e-08	4.64e-07	ZNF415	protein_coding
ENSG00000198523	1028.91	2.05968	0.732682	2.81116	0.00493638	0.0173953	PLN	protein_coding
ENSG00000134769	815.588	2.05949	0.525902	3.9161	9e-05	0.000581361	DTNA	protein_coding
ENSG00000112116	1.3656	2.05818	1.14428	1.79867	0.0720706	0.154334	IL17F	protein_coding
ENSG00000250120	255.763	2.05799	0.678311	3.034	0.00241337	0.00955305	PCDHA10	protein_coding
ENSG00000121454	86.0711	2.05607	0.469338	4.38079	1.18e-05	0.000101867	LHX4	protein_coding
ENSG00000175065	1.51672	2.05368	1.25002	1.64292	0.100399	0.200487	DSG4	protein_coding
ENSG00000177679	468.355	2.05014	0.83366	2.45921	0.0139244	0.0409112	SRRM3	protein_coding
ENSG00000167525	249.375	2.04881	0.51335	3.99107	6.58e-05	0.000444663	PROCA1	protein_coding
ENSG00000172379	3252.74	2.04866	0.55096	3.71835	0.000200527	0.0011643	ARNT2	protein_coding
ENSG00000136944	111.613	2.04487	1.23766	1.6522	0.0984942	0.197472	LMX1B	protein_coding
ENSG00000155099	984.296	2.04416	0.344711	5.93008	3.03e-09	7.07e-08	TMEM55A	protein_coding
ENSG00000164197	929.619	2.04137	0.455009	4.48643	7.24e-06	6.65e-05	RNF180	protein_coding
ENSG00000115652	3932.22	2.04125	0.323093	6.31784	2.65e-10	8.1e-09	UXS1	protein_coding
ENSG00000154723	5087.51	2.04108	0.291432	7.00362	2.49e-12	1.19e-10	ATP5J	protein_coding
ENSG00000144283	9929.37	2.03891	0.295443	6.9012	5.16e-12	2.28e-10	PKP4	protein_coding
ENSG00000262543	0.680987	2.03551	1.47812	1.3771	0.168482	0.298759	RP3-422G23.4	protein_coding
ENSG00000164129	76.5107	2.03476	0.707765	2.8749	0.0040415	0.0147216	NPY5R	protein_coding
ENSG00000173250	0.870411	2.03447	1.22746	1.65746	0.0974262	0.195857	GPR151	protein_coding
ENSG00000231122	0.698142	2.03347	1.20254	1.69097	0.090842	0.185352	FAM25E	protein_coding
ENSG00000174669	688.338	2.03226	0.656808	3.09414	0.00197381	0.00807875	SLC29A2	protein_coding
ENSG00000176714	253.493	2.03157	0.269843	7.52873	5.12e-14	3.39e-12	CCDC121	protein_coding
ENSG00000184831	1032.83	2.03109	0.419482	4.8419	1.29e-06	1.48e-05	APOO	protein_coding
ENSG00000167554	243.173	2.03089	0.328525	6.18185	6.34e-10	1.75e-08	ZNF610	protein_coding
ENSG00000163098	0.350212	2.02476	2.71902	0.744667	0.456473	NA	BIRC8	protein_coding
ENSG00000113262	21.3377	2.02446	0.607798	3.33081	0.000865923	0.00404021	GRM6	protein_coding
ENSG00000232850	12.5795	2.0237	0.776183	2.60724	0.00912751	0.0289972	AL590708.2	protein_coding
ENSG00000242732	806.666	2.02139	0.388754	5.19966	2e-07	2.93e-06	RGAG4	protein_coding
ENSG00000184492	8.3765	2.0211	0.499577	4.04561	5.22e-05	0.000364194	FOXD4L1	protein_coding
ENSG00000165046	261.952	2.01744	0.336957	5.98723	2.13e-09	5.17e-08	LETM2	protein_coding
ENSG00000171723	1694.89	2.01733	0.423856	4.75946	1.94e-06	2.13e-05	GPHN	protein_coding
ENSG00000253293	1024.41	2.01716	0.424329	4.75377	2e-06	2.18e-05	HOXA10	protein_coding
ENSG00000156381	1835.45	2.01644	0.549415	3.67016	0.0002424	0.00137049	ANKRD9	protein_coding
ENSG00000186510	2806.34	2.01568	1.22982	1.639	0.101212	0.201793	CLCNKA	protein_coding
ENSG00000196581	877.885	2.01534	0.670265	3.00678	0.00264032	0.0103123	AJAP1	protein_coding
ENSG00000138395	29.5002	2.0125	0.570755	3.52604	0.000421828	0.00220059	CDK15	protein_coding
ENSG00000272195	37.716	2.01079	0.443634	4.53255	5.83e-06	5.51e-05	RP11-156E8.1	protein_coding
ENSG00000164756	66.8451	2.01073	1.18321	1.69939	0.0892459	0.182858	SLC30A8	protein_coding
ENSG00000182606	4268.77	2.00571	0.300981	6.6639	2.67e-11	1.02e-09	TRAK1	protein_coding
ENSG00000167774	1.53577	2.00327	0.655304	3.05701	0.00223554	0.00896559	NDUFA7	protein_coding
ENSG00000253110	0.0626688	1.99745	5.76	0.34678	0.728756	NA	CTB-78H18.1	protein_coding
ENSG00000181234	36.5419	1.99654	0.974228	2.04935	0.0404274	0.0974486	TMEM132C	protein_coding
ENSG00000166780	1082.72	1.99518	0.387278	5.15182	2.58e-07	3.64e-06	C16orf45	protein_coding
ENSG00000162614	687.429	1.99506	0.477025	4.1823	2.89e-05	0.000219373	NEXN	protein_coding
ENSG00000130962	1346.23	1.99462	0.346511	5.7563	8.6e-09	1.78e-07	PRRG1	protein_coding
ENSG00000170162	0.400485	1.9943	2.30728	0.864352	0.387394	0.548902	VGLL2	protein_coding
ENSG00000171722	5.35035	1.99334	0.733644	2.71704	0.0065868	0.0221575	C1orf111	protein_coding
ENSG00000115353	92.1337	1.99313	0.662946	3.00648	0.00264294	0.0103183	TACR1	protein_coding
ENSG00000234465	270.925	1.99124	0.593618	3.35441	0.000795358	0.00375324	PINLYP	protein_coding
ENSG00000114480	3894.39	1.9905	0.3136	6.34725	2.19e-10	6.8e-09	GBE1	protein_coding
ENSG00000150048	345.078	1.99033	0.559816	3.55534	0.000377493	0.00200415	CLEC1A	protein_coding
ENSG00000187624	724.98	1.99005	0.460423	4.32221	1.54e-05	0.000128144	C17orf97	protein_coding
ENSG00000108511	1027.52	1.98986	0.555665	3.58105	0.000342217	0.00184499	HOXB6	protein_coding
ENSG00000221888	0.228456	1.98789	1.74704	1.13786	0.255177	NA	OR1C1	protein_coding
ENSG00000152910	3.35605	1.98653	1.34311	1.47905	0.139128	0.257909	CNTNAP4	protein_coding
ENSG00000180537	182.277	1.98419	0.725295	2.73571	0.00622462	0.0211275	RNF182	protein_coding
ENSG00000137726	2082.01	1.98418	0.441793	4.49121	7.08e-06	6.53e-05	FXYD6	protein_coding
ENSG00000154930	5350.77	1.97996	0.386857	5.11807	3.09e-07	4.26e-06	ACSS1	protein_coding
ENSG00000197415	1838.55	1.97981	0.434554	4.55595	5.22e-06	5.02e-05	VEPH1	protein_coding
ENSG00000126950	52.6173	1.97195	0.858273	2.29758	0.0215856	0.0586134	TMEM35	protein_coding
ENSG00000055163	15377.8	1.97055	0.488658	4.03257	5.52e-05	0.000381288	CYFIP2	protein_coding
ENSG00000173409	1098.54	1.9698	0.192384	10.2389	1.33e-24	5.51e-22	ARV1	protein_coding
ENSG00000152382	696.617	1.96442	0.165744	11.8521	2.1e-32	3.41e-29	TADA1	protein_coding
ENSG00000223547	1521.15	1.96075	0.401276	4.88628	1.03e-06	1.22e-05	ZNF844	protein_coding
ENSG00000174672	70.7261	1.96075	0.658206	2.97893	0.0028926	0.0111414	BRSK2	protein_coding
ENSG00000050555	1229.1	1.95801	0.637485	3.07146	0.00213013	0.00861192	LAMC3	protein_coding
ENSG00000100593	99.8841	1.95689	0.990686	1.97529	0.0482352	0.112085	ISM2	protein_coding
ENSG00000128791	3680.16	1.95688	0.315668	6.19915	5.68e-10	1.59e-08	TWSG1	protein_coding
ENSG00000111404	159.622	1.95266	0.791803	2.46609	0.0136597	0.0402485	RERGL	protein_coding
ENSG00000130347	543.801	1.95228	0.291406	6.69951	2.09e-11	8.18e-10	RTN4IP1	protein_coding
ENSG00000112214	508.523	1.95171	0.757651	2.576	0.009995	0.0312367	FHL5	protein_coding
ENSG00000145284	3087.25	1.95161	0.671905	2.9046	0.00367726	0.0136061	SCD5	protein_coding
ENSG00000162755	524.792	1.95035	0.404294	4.82408	1.41e-06	1.6e-05	KLHDC9	protein_coding
ENSG00000124678	13.8175	1.94799	0.612144	3.18224	0.00146139	0.00627785	TCP11	protein_coding
ENSG00000105552	2939.17	1.94732	0.328959	5.91965	3.23e-09	7.46e-08	BCAT2	protein_coding
ENSG00000162992	1.67215	1.94623	1.48867	1.30736	0.19109	0.329152	NEUROD1	protein_coding
ENSG00000131808	0.500722	1.94541	2.07105	0.939334	0.347559	0.508435	FSHB	protein_coding
ENSG00000241484	104.354	1.94469	0.557396	3.48888	0.000485049	0.00247805	ARHGAP8	protein_coding
ENSG00000170915	955.574	1.94435	0.435151	4.46822	7.89e-06	7.17e-05	PAQR8	protein_coding
ENSG00000175198	3624.22	1.9421	0.392952	4.94234	7.72e-07	9.55e-06	PCCA	protein_coding
ENSG00000136574	7.18879	1.9417	1.4369	1.35131	0.176597	0.30995	GATA4	protein_coding
ENSG00000112964	951.396	1.94098	0.610439	3.17965	0.00147451	0.00632379	GHR	protein_coding
ENSG00000205642	3.5406	1.93774	0.920704	2.10463	0.0353238	0.0875203	VCX3B	protein_coding
ENSG00000183114	74.2424	1.9376	0.647746	2.99129	0.00277799	0.0107627	FAM43B	protein_coding
ENSG00000183648	2775.15	1.9338	0.359067	5.38561	7.22e-08	1.2e-06	NDUFB1	protein_coding
ENSG00000125449	1338.66	1.93339	0.306522	6.3075	2.84e-10	8.6e-09	ARMC7	protein_coding
ENSG00000116544	62.8021	1.93123	0.530687	3.63912	0.000273576	0.00152074	DLGAP3	protein_coding
ENSG00000133026	6523.57	1.93056	0.41125	4.69436	2.67e-06	2.82e-05	MYH10	protein_coding
ENSG00000240021	1.21432	1.93014	0.760877	2.53673	0.0111895	0.0342507	TEX35	protein_coding
ENSG00000143147	477.681	1.92857	0.418458	4.60877	4.05e-06	4.04e-05	GPR161	protein_coding
ENSG00000226397	7.04155	1.92607	1.66921	1.15388	0.248551	0.400106	C12orf77	protein_coding
ENSG00000146409	1208.35	1.92535	0.263232	7.31428	2.59e-13	1.5e-11	SLC18B1	protein_coding
ENSG00000106013	37.3372	1.9252	0.463536	4.15329	3.28e-05	0.000245554	ANKRD7	protein_coding
ENSG00000229676	12.0416	1.92121	0.539334	3.56219	0.00036777	0.0019608	ZNF492	protein_coding
ENSG00000139173	359.515	1.91971	0.445083	4.31315	1.61e-05	0.000132558	TMEM117	protein_coding
ENSG00000092621	2367.64	1.91558	0.591577	3.23809	0.00120334	0.00532775	PHGDH	protein_coding
ENSG00000146729	5170.57	1.91524	0.376727	5.0839	3.7e-07	4.98e-06	GBAS	protein_coding
ENSG00000146966	991.45	1.91306	0.53788	3.55667	0.000375589	0.00199554	DENND2A	protein_coding
ENSG00000072182	10.1824	1.91134	0.783597	2.43919	0.0147201	0.0428615	ASIC4	protein_coding
ENSG00000204655	26.575	1.90952	1.81066	1.0546	0.291606	0.448976	MOG	protein_coding
ENSG00000088992	1221.07	1.90951	0.679143	2.81165	0.00492883	0.0173718	TESC	protein_coding
ENSG00000118526	481.045	1.90858	0.833224	2.2906	0.0219868	0.0594575	TCF21	protein_coding
ENSG00000188817	0.662895	1.90706	1.62618	1.17272	0.240908	0.391002	SNTN	protein_coding
ENSG00000196739	4372.39	1.90362	0.495046	3.84534	0.000120386	0.000748806	COL27A1	protein_coding
ENSG00000164172	3403.57	1.90245	0.240273	7.91789	2.42e-15	2.02e-13	MOCS2	protein_coding
ENSG00000151729	5184.88	1.9013	0.440152	4.31964	1.56e-05	0.000129428	SLC25A4	protein_coding
ENSG00000127743	20.2444	1.90064	0.639542	2.97187	0.00295993	0.0113514	IL17B	protein_coding
ENSG00000153237	318.753	1.89966	0.428383	4.43448	9.23e-06	8.23e-05	CCDC148	protein_coding
ENSG00000165185	1407.47	1.89846	0.258502	7.34408	2.07e-13	1.22e-11	KIAA1958	protein_coding
ENSG00000175287	1203.27	1.89845	0.703964	2.6968	0.00700086	0.0233079	PHYHD1	protein_coding
ENSG00000122735	106.644	1.89697	0.66235	2.86401	0.00418321	0.0151491	DNAI1	protein_coding
ENSG00000113594	5061.72	1.89599	0.395082	4.79898	1.59e-06	1.78e-05	LIFR	protein_coding
ENSG00000104371	1.92966	1.89546	1.24967	1.51677	0.129325	0.244093	DKK4	protein_coding
ENSG00000166963	1066.44	1.89467	0.408428	4.63892	3.5e-06	3.56e-05	MAP1A	protein_coding
ENSG00000198300	397.652	1.8944	0.600665	3.15383	0.00161141	0.00681646	PEG3	protein_coding
ENSG00000172346	965.55	1.89366	0.858141	2.2067	0.027335	0.0710394	CSDC2	protein_coding
ENSG00000118271	144.776	1.89088	1.48846	1.27036	0.203957	0.345683	TTR	protein_coding
ENSG00000130312	2980.77	1.8886	0.401587	4.70283	2.57e-06	2.72e-05	MRPL34	protein_coding
ENSG00000165209	1360.22	1.88806	0.333642	5.65894	1.52e-08	3.01e-07	STRBP	protein_coding
ENSG00000163431	1307.85	1.8876	0.657454	2.87108	0.00409067	0.0148636	LMOD1	protein_coding
ENSG00000196344	1.43531	1.88579	1.71777	1.09781	0.272287	0.427037	ADH7	protein_coding
ENSG00000111816	2619.53	1.88549	0.331657	5.68505	1.31e-08	2.62e-07	FRK	protein_coding
ENSG00000133392	9822.37	1.88522	0.709212	2.65819	0.00785609	0.0256254	MYH11	protein_coding
ENSG00000197360	29.8013	1.88125	0.916395	2.05288	0.0400845	0.0968073	ZNF98	protein_coding
ENSG00000089847	253.01	1.8802	0.47406	3.96616	7.3e-05	0.00048634	ANKRD24	protein_coding
ENSG00000148826	1.55301	1.87714	1.15568	1.62427	0.104319	0.206601	NKX6-2	protein_coding
ENSG00000130349	829.596	1.87631	0.234817	7.9905	1.34e-15	1.17e-13	C6orf203	protein_coding
ENSG00000204671	0.573048	1.87619	2.26553	0.828146	0.407588	0.568713	IL31	protein_coding
ENSG00000127328	4772.92	1.87547	0.366263	5.12056	3.05e-07	4.21e-06	RAB3IP	protein_coding
ENSG00000182512	2546.7	1.87517	0.352656	5.31728	1.05e-07	1.67e-06	GLRX5	protein_coding
ENSG00000165898	1183.13	1.87415	0.297931	6.29056	3.16e-10	9.43e-09	ISCA2	protein_coding
ENSG00000141431	314.296	1.87276	0.583531	3.20937	0.00133028	0.00579829	ASXL3	protein_coding
ENSG00000154620	59.8452	1.87134	0.996668	1.87759	0.0604371	0.134127	TMSB4Y	protein_coding
ENSG00000152217	1808.75	1.87027	0.331846	5.63596	1.74e-08	3.39e-07	SETBP1	protein_coding
ENSG00000181552	0.215201	1.86867	2.31418	0.80749	0.419384	NA	EDDM3B	protein_coding
ENSG00000112695	5382.63	1.86629	0.323193	5.77453	7.72e-09	1.62e-07	COX7A2	protein_coding
ENSG00000203778	904.423	1.86557	0.302567	6.16581	7.01e-10	1.92e-08	FAM229B	protein_coding
ENSG00000152939	1253.91	1.86471	0.522129	3.57135	0.000355143	0.00190389	MARVELD2	protein_coding
ENSG00000100321	2115.08	1.86294	0.493183	3.77739	0.000158482	0.000950791	SYNGR1	protein_coding
ENSG00000115556	565.635	1.86249	0.411665	4.5243	6.06e-06	5.71e-05	PLCD4	protein_coding
ENSG00000197119	2100.1	1.86028	0.414929	4.48336	7.35e-06	6.75e-05	SLC25A29	protein_coding
ENSG00000181019	4567.32	1.85906	0.628609	2.95741	0.00310232	0.0118185	NQO1	protein_coding
ENSG00000139438	523.55	1.85849	0.74165	2.50589	0.0122143	0.0368073	FAM222A	protein_coding
ENSG00000198270	1337.49	1.85653	0.460815	4.02881	5.61e-05	0.00038655	TMEM116	protein_coding
ENSG00000168275	919.674	1.85449	0.256378	7.23342	4.71e-13	2.61e-11	COA6	protein_coding
ENSG00000164816	0.238744	1.85343	1.89838	0.97632	0.328906	NA	DEFA5	protein_coding
ENSG00000160606	440.273	1.8492	0.536531	3.44659	0.000567714	0.00282813	TLCD1	protein_coding
ENSG00000072954	1532.38	1.84822	0.80022	2.30964	0.0209081	0.0571109	TMEM38A	protein_coding
ENSG00000164972	115.116	1.84822	0.787564	2.34675	0.0189378	0.0526475	C9orf24	protein_coding
ENSG00000108823	116.278	1.84754	0.615747	3.00049	0.00269547	0.0104888	SGCA	protein_coding
ENSG00000164746	70.8058	1.84733	0.814279	2.26867	0.0232887	0.06236	C7orf57	protein_coding
ENSG00000182054	14014.7	1.84662	0.445411	4.14588	3.39e-05	0.000252467	IDH2	protein_coding
ENSG00000149089	1039.16	1.84644	0.251967	7.3281	2.33e-13	1.37e-11	APIP	protein_coding
ENSG00000073350	5080	1.84336	0.427304	4.31394	1.6e-05	0.000132139	LLGL2	protein_coding
ENSG00000016082	2.91964	1.84242	1.87295	0.983699	0.325263	0.485338	ISL1	protein_coding
ENSG00000170624	314.517	1.84123	0.662627	2.77867	0.00545812	0.0189069	SGCD	protein_coding
ENSG00000101773	3046.31	1.83747	0.359492	5.11128	3.2e-07	4.39e-06	RBBP8	protein_coding
ENSG00000144908	7955.37	1.83317	0.608556	3.01232	0.00259255	0.0101562	ALDH1L1	protein_coding
ENSG00000119283	18.0129	1.8316	0.805444	2.27403	0.0229644	0.061627	TRIM67	protein_coding
ENSG00000166118	0.133003	1.83156	2.98285	0.614029	0.539196	NA	SPATA19	protein_coding
ENSG00000122779	1632.2	1.82934	0.198157	9.23182	2.66e-20	5.7e-18	TRIM24	protein_coding
ENSG00000240891	292.503	1.82858	0.595453	3.0709	0.00213414	0.00862367	PLCXD2	protein_coding
ENSG00000124767	5510.19	1.82846	0.210007	8.70666	3.13e-18	4.54e-16	GLO1	protein_coding
ENSG00000160469	271.326	1.82707	0.591434	3.08923	0.00200678	0.00819477	BRSK1	protein_coding
ENSG00000237289	200.012	1.82509	1.14951	1.58771	0.112351	0.218855	CKMT1B	protein_coding
ENSG00000083123	1484.16	1.82399	0.364837	4.99945	5.75e-07	7.36e-06	BCKDHB	protein_coding
ENSG00000124641	903.883	1.82227	0.244934	7.43983	1.01e-13	6.34e-12	MED20	protein_coding
ENSG00000141946	0.662184	1.82096	1.31699	1.38266	0.166768	0.296367	ZIM3	protein_coding
ENSG00000184144	20.0675	1.81963	0.701902	2.59243	0.00953003	0.0300192	CNTN2	protein_coding
ENSG00000116141	336.5	1.8193	0.359636	5.05872	4.22e-07	5.6e-06	MARK1	protein_coding
ENSG00000146242	1145.44	1.81892	0.368471	4.9364	7.96e-07	9.78e-06	TPBG	protein_coding
ENSG00000176293	396.891	1.81857	0.398678	4.5615	5.08e-06	4.91e-05	ZNF135	protein_coding
ENSG00000131174	7662.1	1.81835	0.380244	4.78207	1.73e-06	1.92e-05	COX7B	protein_coding
ENSG00000088881	921.119	1.81802	0.489557	3.7136	0.000204329	0.00118426	EBF4	protein_coding
ENSG00000205106	21.3827	1.81737	0.479962	3.7865	0.000152786	0.000919969	CTD-2210P24.4	protein_coding
ENSG00000167768	12.4562	1.81719	0.848082	2.1427	0.0321369	0.0809775	KRT1	protein_coding
ENSG00000111907	2306.59	1.8165	0.591282	3.07215	0.00212526	0.00859402	TPD52L1	protein_coding
ENSG00000142279	738.495	1.81637	0.367121	4.94759	7.51e-07	9.35e-06	WTIP	protein_coding
ENSG00000174448	3.90808	1.81404	0.512136	3.54211	0.000396937	0.0020889	STARD6	protein_coding
ENSG00000185338	502.449	1.8133	0.617274	2.93759	0.00330775	0.0124719	SOCS1	protein_coding
ENSG00000250510	241.614	1.81068	0.48678	3.71971	0.000199448	0.0011589	GPR162	protein_coding
ENSG00000243317	3146.89	1.81045	0.220337	8.21671	2.09e-16	2.16e-14	C7orf73	protein_coding
ENSG00000108405	133.751	1.81034	0.5268	3.43649	0.000589307	0.00291633	P2RX1	protein_coding
ENSG00000159915	86.5409	1.80866	0.506742	3.5692	0.000358073	0.00191591	ZNF233	protein_coding
ENSG00000173175	3131.38	1.80801	0.501406	3.60588	0.000311096	0.00170024	ADCY5	protein_coding
ENSG00000120215	43.8974	1.8078	0.583558	3.09789	0.00194904	0.0079933	MLANA	protein_coding
ENSG00000198692	524.314	1.80636	1.16988	1.54405	0.122577	0.234059	EIF1AY	protein_coding
ENSG00000109654	6666.77	1.80607	0.574677	3.14276	0.00167365	0.0070355	TRIM2	protein_coding
ENSG00000180667	749.168	1.80567	0.250084	7.22024	5.19e-13	2.84e-11	YOD1	protein_coding
ENSG00000184986	95.0987	1.80395	0.508195	3.54972	0.000385636	0.00203933	TMEM121	protein_coding
ENSG00000167037	556.052	1.80361	0.541051	3.33353	0.000857519	0.00400484	SGSM1	protein_coding
ENSG00000183434	0.297444	1.80173	2.19642	0.820301	0.412044	NA	TFDP3	protein_coding
ENSG00000146243	388.891	1.8015	0.269507	6.68443	2.32e-11	8.98e-10	IRAK1BP1	protein_coding
ENSG00000144369	415.923	1.80004	0.5486	3.28115	0.00103383	0.00469553	FAM171B	protein_coding
ENSG00000154188	981.12	1.79979	0.724414	2.48448	0.012974	0.0386219	ANGPT1	protein_coding
ENSG00000114737	2927.93	1.79953	0.425511	4.22909	2.35e-05	0.000183302	CISH	protein_coding
ENSG00000138685	1254.62	1.79885	0.465338	3.86569	0.000110777	0.000697042	FGF2	protein_coding
ENSG00000167641	465.99	1.79674	0.562659	3.19329	0.0014066	0.00608335	PPP1R14A	protein_coding
ENSG00000174529	153.555	1.79575	0.246576	7.28276	3.27e-13	1.87e-11	TMEM81	protein_coding
ENSG00000170153	1158.81	1.79498	0.710947	2.52478	0.0115772	0.0352109	RNF150	protein_coding
ENSG00000134538	1.37103	1.7945	1.78959	1.00274	0.315984	0.475292	SLCO1B1	protein_coding
ENSG00000182050	12.446	1.79325	1.07478	1.66848	0.0952198	0.192313	MGAT4C	protein_coding
ENSG00000100592	1128.94	1.79172	0.294269	6.08871	1.14e-09	2.96e-08	DAAM1	protein_coding
ENSG00000139200	68.7254	1.79166	0.708736	2.52796	0.0114727	0.034945	PIANP	protein_coding
ENSG00000140470	140.598	1.79149	0.476071	3.76308	0.000167832	0.000997327	ADAMTS17	protein_coding
ENSG00000178053	846.334	1.78877	0.334356	5.34989	8.8e-08	1.43e-06	MLF1	protein_coding
ENSG00000115993	4286.57	1.78775	0.210116	8.50838	1.76e-17	2.28e-15	TRAK2	protein_coding
ENSG00000111906	2959.59	1.78759	0.241258	7.40946	1.27e-13	7.8e-12	HDDC2	protein_coding
ENSG00000153822	14657.9	1.78714	0.602587	2.96577	0.00301923	0.011547	KCNJ16	protein_coding
ENSG00000188770	0.861123	1.78542	1.27385	1.40159	0.161036	0.288282	OPTC	protein_coding
ENSG00000133433	71.3784	1.78478	0.588735	3.03155	0.00243302	0.00961521	GSTT2B	protein_coding
ENSG00000164050	9036.66	1.78471	0.481693	3.70508	0.000211327	0.00121758	PLXNB1	protein_coding
ENSG00000218416	13.676	1.78356	0.759732	2.34762	0.0188937	0.0525639	AC110619.2	protein_coding
ENSG00000206069	5.09945	1.78331	0.72569	2.45739	0.013995	0.0410752	TMEM211	protein_coding
ENSG00000113212	231.808	1.78243	0.540842	3.29565	0.000981953	0.00449344	PCDHB7	protein_coding
ENSG00000139915	17.2253	1.78063	0.898505	1.98177	0.0475051	0.110778	MDGA2	protein_coding
ENSG00000112893	5210.83	1.78024	0.334305	5.32519	1.01e-07	1.61e-06	MAN2A1	protein_coding
ENSG00000267260	11.5088	1.77904	0.632405	2.81313	0.00490615	0.0173085	CTD-2162K18.4	protein_coding
ENSG00000197943	6714.87	1.7784	0.783685	2.26927	0.0232517	0.0622866	PLCG2	protein_coding
ENSG00000104755	20.701	1.7778	2.13492	0.832722	0.405001	0.566258	ADAM2	protein_coding
ENSG00000165487	2780.54	1.77743	0.240704	7.38429	1.53e-13	9.33e-12	MICU2	protein_coding
ENSG00000166816	2713.51	1.77681	0.71319	2.49136	0.0127254	0.0380504	LDHD	protein_coding
ENSG00000177692	134.178	1.77578	0.34165	5.19765	2.02e-07	2.95e-06	DNAJC28	protein_coding
ENSG00000270011	28.1227	1.77561	0.45411	3.91009	9.23e-05	0.000593573	ZNF559-ZNF177	protein_coding
ENSG00000170323	478.607	1.77465	0.942742	1.88244	0.0597763	0.132917	FABP4	protein_coding
ENSG00000070087	6683.32	1.77462	0.48875	3.63094	0.000282387	0.00156705	PFN2	protein_coding
ENSG00000143353	1854.63	1.77378	0.251147	7.06275	1.63e-12	8.09e-11	LYPLAL1	protein_coding
ENSG00000204564	1113.56	1.77147	0.366927	4.82787	1.38e-06	1.58e-05	C6orf136	protein_coding
ENSG00000242550	1.91552	1.77076	1.4874	1.1905	0.233848	0.382602	SERPINB10	protein_coding
ENSG00000187231	3014.93	1.76731	0.299213	5.90655	3.49e-09	8e-08	SESTD1	protein_coding
ENSG00000161267	1384.87	1.76724	0.676995	2.61042	0.00904324	0.0287928	BDH1	protein_coding
ENSG00000186207	1.69559	1.76281	0.922148	1.91164	0.0559228	0.125979	LCE5A	protein_coding
ENSG00000147853	4724.49	1.7617	0.30757	5.72781	1.02e-08	2.07e-07	AK3	protein_coding
ENSG00000185924	261.706	1.76079	0.695638	2.53119	0.0113676	0.0346951	RTN4RL1	protein_coding
ENSG00000179542	1463.11	1.76007	0.556102	3.16502	0.00155073	0.00659268	SLITRK4	protein_coding
ENSG00000050628	6996.73	1.7598	1.06492	1.65251	0.09843	0.197366	PTGER3	protein_coding
ENSG00000162989	1363.08	1.75645	0.648498	2.70849	0.00675911	0.0226344	KCNJ3	protein_coding
ENSG00000134389	0.637395	1.75569	2.10214	0.835193	0.403609	0.565082	CFHR5	protein_coding
ENSG00000168453	142.384	1.75263	0.654754	2.67678	0.00743337	0.0244763	HR	protein_coding
ENSG00000166670	8.80395	1.75204	1.05877	1.65478	0.0979695	0.196645	MMP10	protein_coding
ENSG00000198354	21.6405	1.75159	1.15621	1.51494	0.129787	0.244788	DCAF12L2	protein_coding
ENSG00000241697	2.3225	1.75043	0.952893	1.83697	0.066215	0.14429	TMEFF1	protein_coding
ENSG00000075336	1216	1.74859	0.201586	8.67417	4.17e-18	5.91e-16	TIMM21	protein_coding
ENSG00000160323	358.297	1.74839	0.52703	3.31743	0.000908494	0.00420664	ADAMTS13	protein_coding
ENSG00000147324	2000.4	1.74806	0.408322	4.28109	1.86e-05	0.00015013	MFHAS1	protein_coding
ENSG00000214788	5.63549	1.74744	1.07471	1.62596	0.103957	0.206045	OOSP1	protein_coding
ENSG00000130035	20.1198	1.74169	0.584137	2.98165	0.00286698	0.0110613	GALNT8	protein_coding
ENSG00000149798	588.357	1.74061	0.370437	4.69879	2.62e-06	2.76e-05	CDC42EP2	protein_coding
ENSG00000184792	609.783	1.73788	0.325216	5.34376	9.1e-08	1.48e-06	OSBP2	protein_coding
ENSG00000111850	383.675	1.73608	0.199531	8.70083	3.29e-18	4.76e-16	SMIM8	protein_coding
ENSG00000189043	10737.8	1.73428	0.406223	4.26927	1.96e-05	0.000157367	NDUFA4	protein_coding
ENSG00000082014	1481.66	1.73395	0.454834	3.81227	0.000137696	0.000840924	SMARCD3	protein_coding
ENSG00000124374	1327.35	1.73319	0.501096	3.4588	0.000542587	0.00272348	PAIP2B	protein_coding
ENSG00000189241	7411.58	1.73214	0.274317	6.31437	2.71e-10	8.26e-09	TSPYL1	protein_coding
ENSG00000187054	12.9108	1.73079	1.53775	1.12554	0.260361	0.413256	TMPRSS11A	protein_coding
ENSG00000162738	790.061	1.73047	0.581933	2.97365	0.00294279	0.0113001	VANGL2	protein_coding
ENSG00000162814	205.642	1.72945	0.484304	3.571	0.000355627	0.00190596	SPATA17	protein_coding
ENSG00000136143	2752.35	1.72865	0.278421	6.20878	5.34e-10	1.51e-08	SUCLA2	protein_coding
ENSG00000152409	1440.11	1.72619	0.322303	5.35578	8.52e-08	1.39e-06	JMY	protein_coding
ENSG00000125434	510.535	1.72611	0.439073	3.93126	8.45e-05	0.000550911	SLC25A35	protein_coding
ENSG00000143674	1577.91	1.72491	0.296501	5.81755	5.97e-09	1.29e-07	MLK4	protein_coding
ENSG00000197472	9.93925	1.72466	0.54564	3.16081	0.00157333	0.00667346	ZNF695	protein_coding
ENSG00000163638	3091.09	1.72362	0.382483	4.5064	6.59e-06	6.13e-05	ADAMTS9	protein_coding
ENSG00000167754	10.4492	1.72304	1.58116	1.08973	0.275831	0.430862	KLK5	protein_coding
ENSG00000137198	1025.84	1.7226	0.636089	2.70811	0.0067668	0.0226563	GMPR	protein_coding
ENSG00000130032	66.5589	1.72056	0.724784	2.37389	0.0176017	0.0495721	PRRG3	protein_coding
ENSG00000170689	1197.16	1.71973	0.810246	2.12248	0.0337977	0.0844154	HOXB9	protein_coding
ENSG00000164742	781.739	1.71783	0.81732	2.10178	0.0355722	0.0880134	ADCY1	protein_coding
ENSG00000203733	0.131018	1.71762	3.96071	0.433663	0.664533	NA	GJE1	protein_coding
ENSG00000105767	1893.98	1.71751	0.636418	2.69871	0.00696084	0.0231965	CADM4	protein_coding
ENSG00000135063	536.191	1.71692	0.748046	2.29521	0.0217212	0.058874	FAM189A2	protein_coding
ENSG00000152642	3477.12	1.71616	0.539327	3.18204	0.00146239	0.00628078	GPD1L	protein_coding
ENSG00000167434	529.362	1.71522	0.879149	1.951	0.0510565	0.117203	CA4	protein_coding
ENSG00000164638	2223.49	1.71508	0.577928	2.96763	0.00300106	0.0114877	SLC29A4	protein_coding
ENSG00000087253	1862.08	1.71414	0.436481	3.92717	8.6e-05	0.000559419	LPCAT2	protein_coding
ENSG00000248712	91.1023	1.71348	0.400834	4.27478	1.91e-05	0.000153936	CCDC153	protein_coding
ENSG00000206559	62.2068	1.71307	0.282941	6.0545	1.41e-09	3.58e-08	ZCWPW2	protein_coding
ENSG00000119326	1768.31	1.71285	0.396777	4.31691	1.58e-05	0.000130759	CTNNAL1	protein_coding
ENSG00000198440	235.702	1.71266	0.290819	5.88907	3.88e-09	8.8e-08	ZNF583	protein_coding
ENSG00000186090	2.63078	1.71091	1.33237	1.28412	0.199101	0.339755	HTR3D	protein_coding
ENSG00000132970	681.778	1.71084	0.410558	4.16711	3.08e-05	0.000232611	WASF3	protein_coding
ENSG00000244020	1.26427	1.71035	1.12887	1.5151	0.129746	0.244747	MT1HL1	protein_coding
ENSG00000165092	35104.3	1.70959	0.472526	3.61799	0.000296906	0.00163829	ALDH1A1	protein_coding
ENSG00000134020	36.1682	1.70883	0.713342	2.39552	0.0165967	0.0473154	PEBP4	protein_coding
ENSG00000100852	5683.96	1.70835	0.283257	6.03109	1.63e-09	4.08e-08	ARHGAP5	protein_coding
ENSG00000169021	4538.69	1.70765	0.379541	4.49923	6.82e-06	6.32e-05	UQCRFS1	protein_coding
ENSG00000138336	110.296	1.70582	0.4212	4.04991	5.12e-05	0.000358833	TET1	protein_coding
ENSG00000135469	655.539	1.7039	0.355415	4.79412	1.63e-06	1.82e-05	COQ10A	protein_coding
ENSG00000196248	0.125855	1.70315	3.79376	0.448935	0.653479	NA	OR10S1	protein_coding
ENSG00000104938	2.93877	1.70155	1.10202	1.54403	0.12258	0.234059	CLEC4M	protein_coding
ENSG00000198829	1256.72	1.70114	0.819633	2.07549	0.0379408	0.0927617	SUCNR1	protein_coding
ENSG00000149295	31.8802	1.70052	1.04946	1.62038	0.10515	0.207828	DRD2	protein_coding
ENSG00000143198	7557	1.69722	0.237146	7.15684	8.26e-13	4.36e-11	MGST3	protein_coding
ENSG00000177459	429.031	1.69719	0.626309	2.70982	0.00673188	0.0225607	C8orf47	protein_coding
ENSG00000143819	7494.33	1.69646	0.388524	4.36642	1.26e-05	0.000107774	EPHX1	protein_coding
ENSG00000121440	794.593	1.69394	0.51146	3.31197	0.00092642	0.00427462	PDZRN3	protein_coding
ENSG00000168273	549.377	1.69388	0.39893	4.24607	2.18e-05	0.000171642	SMIM4	protein_coding
ENSG00000106993	1103.53	1.69298	0.218575	7.74554	9.52e-15	7.04e-13	CDC37L1	protein_coding
ENSG00000140006	690.043	1.69229	0.174621	9.69124	3.29e-22	9.42e-20	WDR89	protein_coding
ENSG00000128609	6951.69	1.69172	0.266213	6.35477	2.09e-10	6.52e-09	NDUFA5	protein_coding
ENSG00000167191	4639.87	1.68965	0.532616	3.17235	0.00151211	0.00645381	GPRC5B	protein_coding
ENSG00000165583	0.660743	1.68891	1.66474	1.01452	0.310335	0.468984	SSX5	protein_coding
ENSG00000100439	2840.56	1.68839	0.25413	6.64379	3.06e-11	1.16e-09	ABHD4	protein_coding
ENSG00000138032	2297.93	1.68766	0.181192	9.31422	1.23e-20	2.82e-18	PPM1B	protein_coding
ENSG00000167656	6.95457	1.68726	1.48788	1.13401	0.256792	0.409455	LY6D	protein_coding
ENSG00000155970	396.527	1.6867	0.379236	4.44761	8.68e-06	7.81e-05	MICU3	protein_coding
ENSG00000165731	92.9568	1.68593	0.646135	2.60926	0.0090739	0.0288692	RET	protein_coding
ENSG00000187189	2055.28	1.68573	0.249774	6.74901	1.49e-11	6.02e-10	TSPYL4	protein_coding
ENSG00000152782	1403.46	1.68564	0.46451	3.62884	0.000284693	0.0015776	PANK1	protein_coding
ENSG00000176222	161.444	1.68408	0.492893	3.41671	0.00063382	0.00309844	ZNF404	protein_coding
ENSG00000177614	1200.22	1.68382	0.521257	3.2303	0.00123659	0.00545147	PGBD5	protein_coding
ENSG00000162444	1131.08	1.68154	0.598037	2.81176	0.00492718	0.0173676	RBP7	protein_coding
ENSG00000187266	876.164	1.68143	0.375455	4.47839	7.52e-06	6.88e-05	EPOR	protein_coding
ENSG00000187609	907.16	1.6811	0.348386	4.82538	1.4e-06	1.59e-05	EXD3	protein_coding
ENSG00000187957	724.818	1.68102	1.00987	1.66459	0.0959948	0.193578	DNER	protein_coding
ENSG00000206075	4.86366	1.67843	1.44204	1.16393	0.244453	0.395304	SERPINB5	protein_coding
ENSG00000113328	9213.81	1.67542	0.320397	5.22921	1.7e-07	2.55e-06	CCNG1	protein_coding
ENSG00000232112	3007.17	1.67377	0.321759	5.20194	1.97e-07	2.9e-06	TMA7	protein_coding
ENSG00000157214	1112.14	1.67349	0.468881	3.56911	0.000358194	0.00191603	STEAP2	protein_coding
ENSG00000228049	0.48003	1.673	0.971471	1.72213	0.0850451	0.176002	POLR2J2	protein_coding
ENSG00000204970	20.9082	1.67284	0.699128	2.39275	0.0167226	0.0475964	PCDHA1	protein_coding
ENSG00000141504	3345.24	1.67283	0.324396	5.15676	2.51e-07	3.56e-06	SAT2	protein_coding
ENSG00000234602	13.4893	1.67191	1.07191	1.55976	0.118818	0.228526	MCIDAS	protein_coding
ENSG00000048540	171.594	1.67025	0.869054	1.92191	0.0546166	0.123636	LMO3	protein_coding
ENSG00000124802	707.312	1.66853	0.264723	6.30293	2.92e-10	8.82e-09	EEF1E1	protein_coding
ENSG00000254614	275.444	1.66593	0.465924	3.57555	0.000349498	0.00187776	AP003068.23	protein_coding
ENSG00000165795	7759.49	1.66573	0.441547	3.77248	0.000161635	0.000966546	NDRG2	protein_coding
ENSG00000196177	3889.83	1.6653	0.441545	3.77153	0.00016225	0.000969476	ACADSB	protein_coding
ENSG00000116918	1904.84	1.6639	0.196489	8.46816	2.49e-17	3.1e-15	TSNAX	protein_coding
ENSG00000198573	0.289301	1.66164	3.83465	0.433322	0.664781	NA	SPANXC	protein_coding
ENSG00000106025	8141.72	1.6598	0.40324	4.11616	3.85e-05	0.000281659	TSPAN12	protein_coding
ENSG00000128923	3693.15	1.65876	0.342506	4.84299	1.28e-06	1.48e-05	FAM63B	protein_coding
ENSG00000138698	1964.62	1.65667	0.226743	7.30636	2.74e-13	1.59e-11	RAP1GDS1	protein_coding
ENSG00000152556	6106.61	1.65622	0.406229	4.07707	4.56e-05	0.00032498	PFKM	protein_coding
ENSG00000153291	443.753	1.65524	0.539772	3.06655	0.00216544	0.00873025	SLC25A27	protein_coding
ENSG00000255582	0.390723	1.65516	1.66316	0.995185	0.319646	0.479148	OR10G2	protein_coding
ENSG00000182240	8690.08	1.65488	0.559208	2.95934	0.00308303	0.0117587	BACE2	protein_coding
ENSG00000258873	0.89266	1.65334	1.38878	1.1905	0.233852	0.382602	DUXA	protein_coding
ENSG00000165113	331.684	1.65264	0.264872	6.23937	4.39e-10	1.27e-08	GKAP1	protein_coding
ENSG00000198586	3104.52	1.65196	0.193957	8.51711	1.64e-17	2.12e-15	TLK1	protein_coding
ENSG00000173567	124.132	1.64898	0.663034	2.48702	0.0128817	0.0384118	GPR113	protein_coding
ENSG00000170703	293.649	1.64863	0.721113	2.28623	0.022241	0.0600077	TTLL6	protein_coding
ENSG00000203705	1039.88	1.64771	0.210592	7.82417	5.11e-15	3.99e-13	TATDN3	protein_coding
ENSG00000124713	26.4273	1.64629	0.467119	3.52435	0.000424525	0.0022123	GNMT	protein_coding
ENSG00000204334	72.9353	1.64583	0.413244	3.98272	6.81e-05	0.000458277	ERICH2	protein_coding
ENSG00000108924	2033.43	1.64529	0.437765	3.75839	0.000171009	0.00101336	HLF	protein_coding
ENSG00000137033	683.969	1.64302	0.52526	3.12801	0.00175992	0.0073404	IL33	protein_coding
ENSG00000249158	92.572	1.64081	0.83594	1.96284	0.049665	0.114683	PCDHA11	protein_coding
ENSG00000164929	422.129	1.64006	0.817013	2.00739	0.0447083	0.105511	BAALC	protein_coding
ENSG00000114770	2816.22	1.63693	0.38097	4.29673	1.73e-05	0.000141536	ABCC5	protein_coding
ENSG00000072071	1827.06	1.63686	0.42995	3.80709	0.000140614	0.000855526	LPHN1	protein_coding
ENSG00000177283	1296.98	1.6359	0.368024	4.44509	8.79e-06	7.89e-05	FZD8	protein_coding
ENSG00000100626	1011.93	1.6328	0.634104	2.57497	0.0100248	0.0313148	GALNT16	protein_coding
ENSG00000271723	12.5533	1.63241	0.745082	2.19092	0.0284576	0.0734284	MROH7-TTC4	protein_coding
ENSG00000188010	1008.82	1.63058	0.3191	5.10994	3.22e-07	4.42e-06	MORN2	protein_coding
ENSG00000110484	5.2866	1.63016	1.74551	0.933916	0.350347	0.5114	SCGB2A2	protein_coding
ENSG00000154438	1.37177	1.62971	1.46403	1.11317	0.265637	0.419237	ASZ1	protein_coding
ENSG00000100644	12142.9	1.62476	0.350694	4.63299	3.6e-06	3.65e-05	HIF1A	protein_coding
ENSG00000166206	789.244	1.62436	0.817453	1.98709	0.0469119	0.10965	GABRB3	protein_coding
ENSG00000145975	9.51943	1.62392	0.685805	2.36791	0.017889	0.0502649	FAM217A	protein_coding
ENSG00000102032	2036.85	1.62337	0.518827	3.12892	0.00175451	0.00732169	RENBP	protein_coding
ENSG00000131126	5.14373	1.62042	1.36268	1.18914	0.234385	0.383197	TEX101	protein_coding
ENSG00000158457	7749.9	1.62036	0.487149	3.3262	0.000880387	0.00409545	TSPAN33	protein_coding
ENSG00000197647	342.213	1.61948	0.358821	4.51335	6.38e-06	5.96e-05	ZNF433	protein_coding
ENSG00000204869	6.05635	1.61828	0.779126	2.07704	0.0377977	0.0924696	IGFL4	protein_coding
ENSG00000133983	1059.26	1.61821	0.219088	7.38614	1.51e-13	9.23e-12	COX16	protein_coding
ENSG00000118777	749.445	1.61786	0.568284	2.84693	0.00441435	0.0158478	ABCG2	protein_coding
ENSG00000179133	75.7056	1.61736	0.471709	3.42872	0.000606433	0.00298578	C10orf67	protein_coding
ENSG00000136531	320.781	1.61667	0.896244	1.80383	0.0712579	0.153001	SCN2A	protein_coding
ENSG00000152413	562.214	1.615	0.490453	3.29288	0.000991674	0.00452942	HOMER1	protein_coding
ENSG00000204442	131.243	1.61436	0.736884	2.19079	0.0284668	0.0734473	FAM155A	protein_coding
ENSG00000162994	181.025	1.61356	0.357691	4.51104	6.45e-06	6.01e-05	CLHC1	protein_coding
ENSG00000143942	74.1755	1.61065	0.297376	5.41621	6.09e-08	1.03e-06	CHAC2	protein_coding
ENSG00000187634	479.821	1.6104	0.706186	2.28041	0.0225832	0.0607714	SAMD11	protein_coding
ENSG00000262621	10.0761	1.6098	0.437801	3.677	0.000235991	0.00133814	NAA60	protein_coding
ENSG00000135835	607.071	1.60667	0.271064	5.92728	3.08e-09	7.18e-08	KIAA1614	protein_coding
ENSG00000133059	1918.92	1.6066	0.199379	8.05801	7.75e-16	7e-14	DSTYK	protein_coding
ENSG00000186625	833.231	1.60543	0.151498	10.597	3.08e-26	1.67e-23	KATNA1	protein_coding
ENSG00000206538	368.357	1.60407	0.756305	2.12093	0.0339277	0.0846857	VGLL3	protein_coding
ENSG00000003137	507.185	1.60398	0.54601	2.93764	0.0033072	0.0124711	CYP26B1	protein_coding
ENSG00000175445	1779.5	1.60271	0.583316	2.74759	0.00600348	0.0204875	LPL	protein_coding
ENSG00000100916	493.71	1.60258	0.283906	5.64476	1.65e-08	3.24e-07	BRMS1L	protein_coding
ENSG00000213265	1.10302	1.60248	0.905844	1.76905	0.0768858	0.162548	TSGA13	protein_coding
ENSG00000178187	55.3706	1.60194	0.46198	3.46756	0.000525207	0.00264988	ZNF454	protein_coding
ENSG00000214967	0.343039	1.60112	1.77362	0.902738	0.366665	NA	NPIPA7	protein_coding
ENSG00000143850	4366.94	1.5996	0.356449	4.48761	7.2e-06	6.62e-05	PLEKHA6	protein_coding
ENSG00000006747	9467.13	1.59906	0.724239	2.20791	0.0272502	0.0708615	SCIN	protein_coding
ENSG00000205060	2136.62	1.59852	0.212676	7.51623	5.64e-14	3.71e-12	SLC35B4	protein_coding
ENSG00000156675	2416.92	1.59374	0.451935	3.52647	0.000421134	0.00219726	RAB11FIP1	protein_coding
ENSG00000120306	8784.16	1.59264	0.343784	4.63268	3.61e-06	3.65e-05	CYSTM1	protein_coding
ENSG00000165730	132.51	1.59242	0.690765	2.30529	0.0211502	0.0576631	STOX1	protein_coding
ENSG00000163602	3202.35	1.59037	0.179822	8.84411	9.23e-19	1.43e-16	RYBP	protein_coding
ENSG00000152234	36636.3	1.58974	0.374387	4.24625	2.17e-05	0.000171536	ATP5A1	protein_coding
ENSG00000132423	403.357	1.58963	0.346986	4.58125	4.62e-06	4.52e-05	COQ3	protein_coding
ENSG00000052795	5824.65	1.58914	0.368753	4.3095	1.64e-05	0.000134562	FNIP2	protein_coding
ENSG00000180386	0.0579902	1.58756	6.83865	0.232145	0.816425	NA	KRTAP9-7	protein_coding
ENSG00000170075	26.2801	1.58699	0.497389	3.19064	0.00141956	0.00613059	GPR37L1	protein_coding
ENSG00000109738	537.062	1.58569	0.754306	2.10218	0.0355371	0.0879431	GLRB	protein_coding
ENSG00000091483	4280.44	1.5853	0.294478	5.38343	7.31e-08	1.21e-06	FH	protein_coding
ENSG00000119421	3200.73	1.58514	0.327408	4.84148	1.29e-06	1.49e-05	NDUFA8	protein_coding
ENSG00000157833	519.895	1.5848	0.442609	3.5806	0.000342804	0.00184739	GAREML	protein_coding
ENSG00000180855	229.007	1.58476	0.232483	6.81666	9.32e-12	3.98e-10	ZNF443	protein_coding
ENSG00000154814	847.796	1.584	0.394004	4.02027	5.81e-05	0.000399203	OXNAD1	protein_coding
ENSG00000197959	373.737	1.5837	0.477732	3.31504	0.000916293	0.00423772	DNM3	protein_coding
ENSG00000142700	1.95154	1.58303	0.893656	1.77141	0.0764932	0.161845	DMRTA2	protein_coding
ENSG00000151025	12.8248	1.5826	0.79508	1.99049	0.0465373	0.108977	GPR158	protein_coding
ENSG00000134532	201.407	1.5822	0.618616	2.55765	0.0105382	0.0326102	SOX5	protein_coding
ENSG00000197273	0.458524	1.58212	1.26713	1.24858	0.211819	0.35545	GUCA2A	protein_coding
ENSG00000134202	3816.08	1.58017	0.705766	2.23895	0.0251595	0.0664075	GSTM3	protein_coding
ENSG00000184571	2.07395	1.57851	1.03719	1.52191	0.128031	0.242168	PIWIL3	protein_coding
ENSG00000111339	154.174	1.577	0.682474	2.31071	0.0208492	0.0569813	ART4	protein_coding
ENSG00000236609	473.86	1.57697	0.468192	3.36822	0.000756559	0.00359877	ZNF853	protein_coding
ENSG00000154079	722.039	1.57625	0.264915	5.95003	2.68e-09	6.37e-08	C6orf57	protein_coding
ENSG00000101825	3771.64	1.5762	0.649907	2.42527	0.015297	0.0442722	MXRA5	protein_coding
ENSG00000126218	621.991	1.57514	0.736513	2.13865	0.0324643	0.0816547	F10	protein_coding
ENSG00000128654	1910.73	1.57432	0.191023	8.24151	1.7e-16	1.79e-14	MTX2	protein_coding
ENSG00000116106	1063.07	1.57249	0.495989	3.17041	0.00152226	0.00648789	EPHA4	protein_coding
ENSG00000137124	3400.96	1.57125	0.509552	3.08359	0.00204518	0.00832197	ALDH1B1	protein_coding
ENSG00000180155	1195.81	1.571	0.554422	2.83359	0.00460285	0.0164097	LYNX1	protein_coding
ENSG00000186522	3606.61	1.57069	0.256584	6.12156	9.27e-10	2.47e-08	2010-09-01	protein_coding
ENSG00000153485	750.138	1.57	0.240292	6.53372	6.42e-11	2.24e-09	TMEM251	protein_coding
ENSG00000091164	3900.88	1.56988	0.190653	8.23424	1.81e-16	1.89e-14	TXNL1	protein_coding
ENSG00000167216	537.93	1.56972	0.554299	2.83191	0.00462706	0.0164825	KATNAL2	protein_coding
ENSG00000150893	2091.73	1.56956	0.631903	2.48386	0.0129966	0.0386804	FREM2	protein_coding
ENSG00000108684	93.0278	1.56834	0.826045	1.89861	0.0576157	0.129062	ASIC2	protein_coding
ENSG00000131409	198.398	1.56786	0.560701	2.79626	0.00516984	0.0181063	LRRC4B	protein_coding
ENSG00000178425	2505.79	1.56676	0.2385	6.56923	5.06e-11	1.81e-09	NT5DC1	protein_coding
ENSG00000179104	1840.59	1.56618	0.368289	4.25259	2.11e-05	0.00016763	TMTC2	protein_coding
ENSG00000154518	12864.6	1.56559	0.344527	4.54418	5.51e-06	5.26e-05	ATP5G3	protein_coding
ENSG00000137040	1614.69	1.56339	0.205198	7.61893	2.56e-14	1.78e-12	RANBP6	protein_coding
ENSG00000125166	9045.05	1.56152	0.36303	4.30134	1.7e-05	0.000139028	GOT2	protein_coding
ENSG00000146221	8.87356	1.56034	0.583995	2.67183	0.00754383	0.0247856	TCTE1	protein_coding
ENSG00000126970	609.431	1.55933	0.251758	6.19379	5.87e-10	1.64e-08	ZC4H2	protein_coding
ENSG00000198046	291.368	1.55921	0.591853	2.63446	0.00842713	0.0271682	ZNF667	protein_coding
ENSG00000117280	3385.91	1.55641	0.402993	3.86214	0.0001124	0.00070595	RAB7L1	protein_coding
ENSG00000163947	2161.78	1.55399	0.286111	5.43143	5.59e-08	9.56e-07	ARHGEF3	protein_coding
ENSG00000168124	0.982327	1.55323	1.86523	0.832731	0.404996	0.566258	OR1F1	protein_coding
ENSG00000187821	6.18015	1.55309	1.93702	0.801794	0.422672	0.583223	HELT	protein_coding
ENSG00000162390	1146.02	1.55281	0.555601	2.79483	0.00519268	0.0181737	ACOT11	protein_coding
ENSG00000213760	63.7674	1.55258	0.415997	3.73219	0.000189823	0.00111025	ATP6V1G2	protein_coding
ENSG00000153814	1259.33	1.5509	0.283943	5.46202	4.71e-08	8.25e-07	JAZF1	protein_coding
ENSG00000163170	853.2	1.55025	0.287568	5.39089	7.01e-08	1.17e-06	BOLA3	protein_coding
ENSG00000129159	11.7395	1.54992	0.719545	2.15402	0.0312383	0.0791432	KCNC1	protein_coding
ENSG00000188343	1064.87	1.54964	0.238422	6.49956	8.06e-11	2.77e-09	FAM92A1	protein_coding
ENSG00000181751	715.541	1.54945	0.451517	3.43165	0.000599914	0.00295944	C5orf30	protein_coding
ENSG00000143278	1.11387	1.54863	1.36181	1.13719	0.25546	0.407962	F13B	protein_coding
ENSG00000198892	579.058	1.54752	0.360699	4.29034	1.78e-05	0.00014509	SHISA4	protein_coding
ENSG00000080572	1.40811	1.54687	0.807043	1.91671	0.0552745	0.124807	PIH1D3	protein_coding
ENSG00000105278	27.4515	1.54649	0.93052	1.66197	0.0965193	0.194424	ZFR2	protein_coding
ENSG00000072756	840.863	1.54637	0.255947	6.04177	1.52e-09	3.85e-08	TRNT1	protein_coding
ENSG00000241962	243.333	1.54583	0.531339	2.90931	0.00362222	0.0134343	C2orf15	protein_coding
ENSG00000214189	280.323	1.54576	0.380118	4.06653	4.77e-05	0.000337859	ZNF788	protein_coding
ENSG00000269881	34.0215	1.54574	0.83331	1.85494	0.0636049	0.139726	ITFG3	protein_coding
ENSG00000131828	7160.17	1.54394	0.36002	4.28849	1.8e-05	0.000146009	PDHA1	protein_coding
ENSG00000105492	21.897	1.54351	0.747831	2.06398	0.0390201	0.0947115	SIGLEC6	protein_coding
ENSG00000129116	6593.33	1.54122	0.360371	4.27677	1.9e-05	0.000152695	PALLD	protein_coding
ENSG00000117984	116332	1.54068	0.428383	3.59649	0.000322539	0.00175377	CTSD	protein_coding
ENSG00000112874	1731.09	1.54056	0.357166	4.31329	1.61e-05	0.000132499	NUDT12	protein_coding
ENSG00000093144	2774.07	1.54041	0.235427	6.54303	6.03e-11	2.12e-09	ECHDC1	protein_coding
ENSG00000165694	52.8978	1.53771	1.77897	0.864384	0.387377	0.548897	FRMD7	protein_coding
ENSG00000133958	150.129	1.53717	0.538196	2.85616	0.00428804	0.0154771	UNC79	protein_coding
ENSG00000007372	247.366	1.53659	0.33511	4.58534	4.53e-06	4.45e-05	PAX6	protein_coding
ENSG00000188467	6.77728	1.53643	0.561611	2.73576	0.00622363	0.0211267	SLC24A5	protein_coding
ENSG00000112186	1209.66	1.53619	0.304416	5.04636	4.5e-07	5.94e-06	CAP2	protein_coding
ENSG00000213619	4277.13	1.53493	0.283633	5.41167	6.24e-08	1.05e-06	NDUFS3	protein_coding
ENSG00000101624	256.205	1.53408	0.204637	7.49658	6.55e-14	4.25e-12	CEP76	protein_coding
ENSG00000111412	4170.03	1.5329	0.289129	5.30177	1.15e-07	1.8e-06	C12orf49	protein_coding
ENSG00000178498	2102.21	1.53256	0.405269	3.78158	0.000155837	0.000936465	DTX3	protein_coding
ENSG00000008405	1259.04	1.53247	0.235309	6.5126	7.39e-11	2.55e-09	CRY1	protein_coding
ENSG00000255408	86.2779	1.53216	0.669799	2.2875	0.0221669	0.0598616	PCDHA3	protein_coding
ENSG00000171587	18.069	1.53066	0.915815	1.67136	0.0946501	0.19145	DSCAM	protein_coding
ENSG00000203727	930.275	1.5299	0.524616	2.91623	0.00354288	0.0131839	SAMD5	protein_coding
ENSG00000214456	369.849	1.5291	0.71768	2.13061	0.0331213	0.0829835	PLIN5	protein_coding
ENSG00000078668	4957.6	1.52894	0.197751	7.73167	1.06e-14	7.81e-13	VDAC3	protein_coding
ENSG00000160799	1910.7	1.52884	0.348928	4.38155	1.18e-05	0.000101534	CCDC12	protein_coding
ENSG00000067715	89.5688	1.52807	0.807765	1.89173	0.058527	0.130736	SYT1	protein_coding
ENSG00000153446	815.468	1.52795	1.05291	1.45117	0.146731	0.268604	C16orf89	protein_coding
ENSG00000154639	1932.75	1.52699	0.488247	3.12749	0.00176304	0.00735185	CXADR	protein_coding
ENSG00000144891	527.297	1.52632	0.783577	1.94788	0.0514292	0.117878	AGTR1	protein_coding
ENSG00000204300	0.638688	1.52629	1.78542	0.854864	0.392626	0.554276	TMEM225	protein_coding
ENSG00000137509	10094.1	1.52552	0.237808	6.41492	1.41e-10	4.59e-09	PRCP	protein_coding
ENSG00000116161	2595.1	1.52549	0.182425	8.36228	6.15e-17	7.04e-15	CACYBP	protein_coding
ENSG00000083720	5313.78	1.52409	0.700861	2.1746	0.0296599	0.0759429	OXCT1	protein_coding
ENSG00000071909	410.353	1.524	1.06707	1.42821	0.153231	0.277584	MYO3B	protein_coding
ENSG00000109132	0.893246	1.52375	1.96421	0.77576	0.437891	0.596819	PHOX2B	protein_coding
ENSG00000259495	770.066	1.52345	0.606336	2.51255	0.0119861	0.0362295	RP11-210M15.2	protein_coding
ENSG00000146038	3288.81	1.52308	0.615594	2.47416	0.0133548	0.0395504	DCDC2	protein_coding
ENSG00000183723	5838.6	1.52305	0.503893	3.02257	0.00250639	0.00986322	CMTM4	protein_coding
ENSG00000147180	645.078	1.52167	0.534002	2.84955	0.0043781	0.015735	ZNF711	protein_coding
ENSG00000188611	45.1839	1.52166	0.445079	3.41886	0.000628842	0.00307784	ASAH2	protein_coding
ENSG00000175449	94.298	1.52139	0.266608	5.70645	1.15e-08	2.33e-07	RFESD	protein_coding
ENSG00000119471	4827.68	1.52002	0.300314	5.06143	4.16e-07	5.54e-06	HSDL2	protein_coding
ENSG00000101247	751.322	1.51996	0.297729	5.10518	3.3e-07	4.52e-06	NDUFAF5	protein_coding
ENSG00000187720	2044.96	1.51947	0.57103	2.66093	0.00779252	0.0254505	THSD4	protein_coding
ENSG00000146469	24.3084	1.51909	0.769041	1.97531	0.0482332	0.112085	VIP	protein_coding
ENSG00000072042	6849.91	1.51468	0.362721	4.17588	2.97e-05	0.000224906	RDH11	protein_coding
ENSG00000188523	17.0116	1.51424	0.964862	1.56938	0.116559	0.225153	C9orf171	protein_coding
ENSG00000163541	7824.47	1.51387	0.388884	3.89286	9.91e-05	0.00063224	SUCLG1	protein_coding
ENSG00000053770	2858.72	1.5135	0.31455	4.81162	1.5e-06	1.69e-05	AP5M1	protein_coding
ENSG00000164128	1379.43	1.51318	0.554569	2.72858	0.00636082	0.0215304	NPY1R	protein_coding
ENSG00000119314	6418.23	1.51296	0.252194	5.99919	1.98e-09	4.86e-08	PTBP3	protein_coding
ENSG00000114270	518.934	1.51286	0.75832	1.99501	0.0460418	0.108024	COL7A1	protein_coding
ENSG00000185842	279.243	1.51166	0.33828	4.46868	7.87e-06	7.16e-05	DNAH14	protein_coding
ENSG00000183354	1782.84	1.5104	0.252205	5.98876	2.11e-09	5.13e-08	KIAA2026	protein_coding
ENSG00000146411	236.226	1.51011	0.894585	1.68805	0.0914012	0.186221	SLC2A12	protein_coding
ENSG00000162885	346.796	1.50975	0.31073	4.85871	1.18e-06	1.38e-05	B3GALNT2	protein_coding
ENSG00000196352	2153.67	1.50926	0.362346	4.16524	3.11e-05	0.000234337	CD55	protein_coding
ENSG00000123576	0.299381	1.50875	1.75824	0.858102	0.390836	NA	ESX1	protein_coding
ENSG00000255302	10845.6	1.50772	0.205104	7.35099	1.97e-13	1.17e-11	EID1	protein_coding
ENSG00000225921	2235.46	1.5077	0.147175	10.2443	1.26e-24	5.27e-22	NOL7	protein_coding
ENSG00000147697	39.1387	1.50699	1.27005	1.18655	0.235404	0.3844	GSDMC	protein_coding
ENSG00000225781	0.22015	1.50632	2.18058	0.69079	0.489698	NA	OR6V1	protein_coding
ENSG00000100033	1011.81	1.50533	0.674783	2.23083	0.0256924	0.0675282	PRODH	protein_coding
ENSG00000198142	1779.71	1.50411	0.383256	3.92457	8.69e-05	0.000564755	SOWAHC	protein_coding
ENSG00000267206	6.0619	1.50377	0.811321	1.85348	0.0638133	0.140089	LCN6	protein_coding
ENSG00000126803	3076.65	1.50374	0.756702	1.98723	0.0468975	0.10963	HSPA2	protein_coding
ENSG00000102145	8.16878	1.50336	0.611267	2.45942	0.0139161	0.0408897	GATA1	protein_coding
ENSG00000204518	2.41081	1.50231	1.21676	1.23468	0.216949	0.361622	AADACL4	protein_coding
ENSG00000136521	5208.54	1.50165	0.270339	5.55471	2.78e-08	5.16e-07	NDUFB5	protein_coding
ENSG00000139890	32.1874	1.50159	0.527775	2.84513	0.00443926	0.0159255	REM2	protein_coding
ENSG00000163634	1982.4	1.50147	0.20834	7.20686	5.73e-13	3.12e-11	THOC7	protein_coding
ENSG00000156017	1180.82	1.50141	0.247155	6.07477	1.24e-09	3.19e-08	C9orf41	protein_coding
ENSG00000196653	263.857	1.50076	0.354683	4.23128	2.32e-05	0.000181669	ZNF502	protein_coding
ENSG00000188342	1126.52	1.50054	0.197593	7.59408	3.1e-14	2.12e-12	GTF2F2	protein_coding
ENSG00000006652	2131.33	1.4991	0.306723	4.88747	1.02e-06	1.22e-05	IFRD1	protein_coding
ENSG00000166260	2858.1	1.49724	0.183221	8.17176	3.04e-16	3.04e-14	COX11	protein_coding
ENSG00000159527	0.361431	1.49583	1.58692	0.942598	0.345887	0.506825	PGLYRP3	protein_coding
ENSG00000178935	375.015	1.49577	0.273825	5.4625	4.69e-08	8.23e-07	ZNF552	protein_coding
ENSG00000164291	691.311	1.49447	0.255469	5.8499	4.92e-09	1.08e-07	ARSK	protein_coding
ENSG00000204961	11.7247	1.49357	0.635041	2.35192	0.0186765	0.0520802	PCDHA9	protein_coding
ENSG00000184507	3.08172	1.49336	1.11369	1.34091	0.179949	0.314518	NUTM1	protein_coding
ENSG00000128709	1265.98	1.49191	0.454347	3.28364	0.00102475	0.00465759	HOXD9	protein_coding
ENSG00000135409	4.53598	1.4909	0.724641	2.05744	0.0396439	0.0959333	AMHR2	protein_coding
ENSG00000196437	364.283	1.4908	0.258573	5.76549	8.14e-09	1.7e-07	ZNF569	protein_coding
ENSG00000183978	5623.51	1.49021	0.345058	4.31872	1.57e-05	0.000129883	COA3	protein_coding
ENSG00000159208	489.837	1.49014	0.403161	3.69614	0.000218902	0.00125456	C1orf51	protein_coding
ENSG00000185056	8.30889	1.48931	0.753357	1.9769	0.0480528	0.111741	C5orf47	protein_coding
ENSG00000163377	4.16288	1.48859	1.20721	1.23308	0.217545	0.362374	FAM19A4	protein_coding
ENSG00000159495	2.22464	1.48771	1.64989	0.901703	0.367215	0.528448	TGM7	protein_coding
ENSG00000187118	935.661	1.48737	0.289625	5.13548	2.81e-07	3.92e-06	CMC1	protein_coding
ENSG00000106031	88.5515	1.48522	1.00735	1.47437	0.140381	0.259774	HOXA13	protein_coding
ENSG00000234284	197.724	1.48516	0.28274	5.25276	1.5e-07	2.28e-06	ZNF879	protein_coding
ENSG00000177558	1.46813	1.48487	0.759182	1.95589	0.0504784	0.116171	FAM187B	protein_coding
ENSG00000076344	83.9865	1.48483	0.60762	2.44368	0.0145382	0.0424206	RGS11	protein_coding
ENSG00000139220	57.5567	1.48473	0.561879	2.64244	0.0082311	0.0266353	PPFIA2	protein_coding
ENSG00000112208	434.703	1.48329	0.414251	3.58065	0.000342734	0.00184727	BAG2	protein_coding
ENSG00000177238	11.7748	1.48253	0.795244	1.86425	0.0622868	0.137364	TRIM72	protein_coding
ENSG00000128965	270.257	1.48249	0.730189	2.03028	0.0423282	0.101068	CHAC1	protein_coding
ENSG00000136936	717.471	1.48204	0.208639	7.1034	1.22e-12	6.23e-11	XPA	protein_coding
ENSG00000164171	2543.79	1.48159	0.414396	3.5753	0.000349821	0.00187898	ITGA2	protein_coding
ENSG00000184983	4489.91	1.4809	0.361557	4.0959	4.21e-05	0.000303598	NDUFA6	protein_coding
ENSG00000171509	150.372	1.48023	0.565052	2.61963	0.0088024	0.0281584	RXFP1	protein_coding
ENSG00000138771	2825.34	1.47917	0.557299	2.65418	0.00795007	0.0258805	SHROOM3	protein_coding
ENSG00000155868	827.862	1.4775	0.175869	8.40115	4.42e-17	5.19e-15	MED7	protein_coding
ENSG00000168803	643.294	1.47698	0.278172	5.30959	1.1e-07	1.74e-06	ADAL	protein_coding
ENSG00000198092	1.66027	1.47663	1.15411	1.27945	0.200738	0.341756	TMPRSS11F	protein_coding
ENSG00000104687	6409.12	1.47652	0.314891	4.689	2.75e-06	2.88e-05	GSR	protein_coding
ENSG00000120159	1384.47	1.47647	0.280873	5.25671	1.47e-07	2.24e-06	CAAP1	protein_coding
ENSG00000150779	1697.47	1.47437	0.248975	5.92177	3.18e-09	7.39e-08	TIMM8B	protein_coding
ENSG00000120833	1045.74	1.47318	0.480215	3.06775	0.0021568	0.0087008	SOCS2	protein_coding
ENSG00000205457	0.00839291	1.47272	18.5662	0.0793228	0.936776	NA	TP53TG3C	protein_coding
ENSG00000006432	500.125	1.47152	0.484973	3.03423	0.0024115	0.00954663	MAP3K9	protein_coding
ENSG00000117222	1530.61	1.46976	0.179213	8.20115	2.38e-16	2.43e-14	RBBP5	protein_coding
ENSG00000166503	1778.99	1.46924	0.356734	4.11858	3.81e-05	0.000279184	HDGFRP3	protein_coding
ENSG00000166352	605.45	1.46792	0.193184	7.59856	2.99e-14	2.05e-12	C11orf74	protein_coding
ENSG00000222017	1.68694	1.46758	1.03192	1.42219	0.15497	0.280032	AC011997.1	protein_coding
ENSG00000107821	210.455	1.46738	0.487511	3.00994	0.00261298	0.0102198	KAZALD1	protein_coding
ENSG00000129824	5350.64	1.46698	1.15426	1.27093	0.203754	0.345474	RPS4Y1	protein_coding
ENSG00000018869	149.806	1.46673	0.335224	4.37539	1.21e-05	0.000103982	ZNF582	protein_coding
ENSG00000107295	443.443	1.46616	1.01566	1.44355	0.148867	0.271611	SH3GL2	protein_coding
ENSG00000117691	3386.19	1.46529	0.318218	4.60466	4.13e-06	4.11e-05	NENF	protein_coding
ENSG00000112357	608.332	1.46459	0.28922	5.06391	4.11e-07	5.47e-06	PEX7	protein_coding
ENSG00000254466	0.204875	1.46428	3.39311	0.431545	0.666072	NA	OR4D10	protein_coding
ENSG00000183963	3366.77	1.46423	0.386224	3.79115	0.000149953	0.000905231	SMTN	protein_coding
ENSG00000235942	0.304599	1.46276	2.91902	0.501112	0.616292	NA	LCE6A	protein_coding
ENSG00000179284	18.3347	1.46246	0.782394	1.86921	0.0615935	0.136135	DAND5	protein_coding
ENSG00000075239	13640.3	1.46189	0.492062	2.97096	0.00296873	0.0113807	ACAT1	protein_coding
ENSG00000143157	3578.6	1.46036	0.160277	9.11149	8.13e-20	1.57e-17	POGK	protein_coding
ENSG00000206527	3030.48	1.45957	0.26883	5.42933	5.66e-08	9.66e-07	PTPLB	protein_coding
ENSG00000155816	64.4095	1.45944	1.10447	1.3214	0.186369	0.323147	FMN2	protein_coding
ENSG00000107014	30.4135	1.45872	0.54291	2.68686	0.0072128	0.0238729	RLN2	protein_coding
ENSG00000114573	12593.8	1.45833	0.482074	3.02512	0.00248532	0.00979415	ATP6V1A	protein_coding
ENSG00000241644	743.233	1.45638	0.596874	2.44001	0.014687	0.0427843	INMT	protein_coding
ENSG00000159445	1163.94	1.456	0.226435	6.43009	1.28e-10	4.21e-09	THEM4	protein_coding
ENSG00000102225	6043.3	1.45408	0.280221	5.18905	2.11e-07	3.06e-06	CDK16	protein_coding
ENSG00000145390	2364.44	1.45217	0.362445	4.0066	6.16e-05	0.000420283	USP53	protein_coding
ENSG00000177551	2.53176	1.45126	1.13744	1.2759	0.201989	0.343407	NHLH2	protein_coding
ENSG00000215271	1007.48	1.45104	0.230396	6.29804	3.01e-10	9.04e-09	HOMEZ	protein_coding
ENSG00000120093	1542.46	1.45074	0.437871	3.31316	0.000922494	0.00426074	HOXB3	protein_coding
ENSG00000232948	0.014653	1.45017	15.4531	0.0938436	0.925233	NA	DEFB130	protein_coding
ENSG00000168418	1.55046	1.44857	1.36353	1.06236	0.288071	0.444798	KCNG4	protein_coding
ENSG00000126267	10104.3	1.44854	0.349434	4.1454	3.39e-05	0.000252848	COX6B1	protein_coding
ENSG00000135940	9272.15	1.44848	0.356048	4.06822	4.74e-05	0.000335847	COX5B	protein_coding
ENSG00000186838	4.19174	1.44743	1.51929	0.952699	0.340743	0.501702	SELV	protein_coding
ENSG00000204052	166.789	1.44519	0.455853	3.1703	0.00152282	0.00648886	LRRC73	protein_coding
ENSG00000120832	955.23	1.44504	0.300206	4.81349	1.48e-06	1.68e-05	MTERFD3	protein_coding
ENSG00000156411	3041.64	1.44464	0.348084	4.15025	3.32e-05	0.000248405	C14orf2	protein_coding
ENSG00000129682	560.634	1.44458	0.45676	3.16267	0.00156328	0.00663806	FGF13	protein_coding
ENSG00000148090	1902.85	1.44419	0.37068	3.89606	9.78e-05	0.000625176	AUH	protein_coding
ENSG00000213047	1154.72	1.44376	0.309342	4.6672	3.05e-06	3.16e-05	DENND1B	protein_coding
ENSG00000221821	267.679	1.44269	0.404122	3.56993	0.000357079	0.00191217	C6orf226	protein_coding
ENSG00000172667	3552.2	1.44201	0.316473	4.55649	5.2e-06	5.01e-05	ZMAT3	protein_coding
ENSG00000167363	3025.16	1.44172	0.405721	3.55348	0.000380169	0.00201644	FN3K	protein_coding
ENSG00000183662	17.0909	1.43944	0.651872	2.20816	0.0272333	0.0708506	FAM19A1	protein_coding
ENSG00000183559	0.44041	1.4374	2.19934	0.653561	0.513395	0.666072	C10orf120	protein_coding
ENSG00000125375	2205.51	1.43694	0.290085	4.95351	7.29e-07	9.1e-06	ATP5S	protein_coding
ENSG00000204657	1.23829	1.43634	1.04664	1.37233	0.169959	0.300791	OR2H2	protein_coding
ENSG00000128641	5485.72	1.43588	0.38688	3.71145	0.000206075	0.00119208	MYO1B	protein_coding
ENSG00000123552	636.741	1.43563	0.22421	6.40306	1.52e-10	4.9e-09	USP45	protein_coding
ENSG00000197894	8538.42	1.43549	0.211597	6.78408	1.17e-11	4.86e-10	ADH5	protein_coding
ENSG00000117592	13894.1	1.4339	0.212536	6.7466	1.51e-11	6.1e-10	PRDX6	protein_coding
ENSG00000158301	985.901	1.43317	0.299941	4.77817	1.77e-06	1.95e-05	GPRASP2	protein_coding
ENSG00000069188	182.695	1.43229	0.726635	1.97112	0.0487097	0.11299	SDK2	protein_coding
ENSG00000164451	3.69702	1.43215	0.82276	1.74066	0.0817427	0.170469	FAM26D	protein_coding
ENSG00000152904	1707.17	1.43189	0.136088	10.5218	6.86e-26	3.52e-23	GGPS1	protein_coding
ENSG00000112237	2610.43	1.43136	0.218834	6.54085	6.12e-11	2.15e-09	CCNC	protein_coding
ENSG00000167139	1.14738	1.43133	1.44928	0.987615	0.323341	0.482969	TBC1D21	protein_coding
ENSG00000187699	621.123	1.43129	0.577074	2.48026	0.0131287	0.0389993	C2orf88	protein_coding
ENSG00000137714	1703.88	1.4295	0.307202	4.65328	3.27e-06	3.35e-05	FDX1	protein_coding
ENSG00000163788	5116.11	1.4288	0.301192	4.74383	2.1e-06	2.27e-05	SNRK	protein_coding
ENSG00000165672	10645.3	1.4283	0.248518	5.74728	9.07e-09	1.86e-07	PRDX3	protein_coding
ENSG00000166960	117.551	1.42811	0.654766	2.18111	0.0291756	0.0749636	CCDC178	protein_coding
ENSG00000179468	0.239931	1.42787	2.17362	0.656911	0.511238	NA	OR9A2	protein_coding
ENSG00000107864	727.521	1.42776	0.349452	4.08572	4.39e-05	0.000314835	CPEB3	protein_coding
ENSG00000165970	1.22534	1.4277	1.57115	0.908701	0.363508	0.525167	SLC6A5	protein_coding
ENSG00000204314	210.762	1.42769	0.388435	3.67549	0.000237392	0.0013455	PRRT1	protein_coding
ENSG00000141027	7469.31	1.42721	0.202755	7.03908	1.94e-12	9.52e-11	NCOR1	protein_coding
ENSG00000178662	379.462	1.42709	0.450932	3.16476	0.00155211	0.00659567	CSRNP3	protein_coding
ENSG00000224420	44.8699	1.42678	0.484226	2.94652	0.00321368	0.012169	ADM5	protein_coding
ENSG00000122707	858.903	1.42674	0.265585	5.37204	7.79e-08	1.29e-06	RECK	protein_coding
ENSG00000083807	333.994	1.42512	0.358645	3.97361	7.08e-05	0.00047348	SLC27A5	protein_coding
ENSG00000167733	523.066	1.42504	0.39507	3.60706	0.000309683	0.00169394	HSD11B1L	protein_coding
ENSG00000147912	331.728	1.42417	0.302334	4.71059	2.47e-06	2.63e-05	FBXO10	protein_coding
ENSG00000177707	1185.76	1.42406	0.340891	4.17746	2.95e-05	0.000223568	PVRL3	protein_coding
ENSG00000185774	605.226	1.4233	0.434317	3.27709	0.00104882	0.0047515	KCNIP4	protein_coding
ENSG00000174173	1067.87	1.42328	0.218634	6.50986	7.52e-11	2.6e-09	TRMT10C	protein_coding
ENSG00000102554	1222.98	1.42327	0.511853	2.78062	0.00542554	0.0188349	KLF5	protein_coding
ENSG00000118298	66.4759	1.42205	0.328824	4.32465	1.53e-05	0.000127033	CA14	protein_coding
ENSG00000253368	769.061	1.42043	0.813159	1.7468	0.0806716	0.168725	TRNP1	protein_coding
ENSG00000102024	4388.42	1.42037	0.375531	3.7823	0.000155389	0.000934055	PLS3	protein_coding
ENSG00000136367	277.719	1.42014	0.419954	3.38166	0.000720501	0.00345426	ZFHX2	protein_coding
ENSG00000211456	3333.59	1.41926	0.355051	3.99734	6.41e-05	0.000434932	SACM1L	protein_coding
ENSG00000110955	50698.3	1.4191	0.361338	3.92734	8.59e-05	0.000559211	ATP5B	protein_coding
ENSG00000063180	733.411	1.41905	0.378834	3.74584	0.00017979	0.00105855	CA11	protein_coding
ENSG00000165169	2375.28	1.41803	0.348143	4.07312	4.64e-05	0.000329699	DYNLT3	protein_coding
ENSG00000143340	51.5881	1.41778	0.766503	1.84968	0.0643602	0.141107	FAM163A	protein_coding
ENSG00000147246	1.08166	1.41777	1.56465	0.906125	0.36487	0.526367	HTR2C	protein_coding
ENSG00000235931	0.605468	1.41714	1.23302	1.14932	0.250424	0.402264	C10orf40	protein_coding
ENSG00000198453	486.923	1.41682	0.277132	5.11243	3.18e-07	4.37e-06	ZNF568	protein_coding
ENSG00000197928	534.659	1.4164	0.411035	3.44595	0.000569057	0.00283409	ZNF677	protein_coding
ENSG00000138399	1001.95	1.41615	0.252053	5.61845	1.93e-08	3.71e-07	FASTKD1	protein_coding
ENSG00000168955	2.55119	1.41604	0.788673	1.79548	0.0725776	0.15518	TM4SF20	protein_coding
ENSG00000163106	116.522	1.41599	0.427842	3.30961	0.000934255	0.00430599	HPGDS	protein_coding
ENSG00000203867	337.974	1.41555	0.542735	2.60817	0.00910266	0.0289421	RBM20	protein_coding
ENSG00000118523	10422.3	1.4137	0.55044	2.56831	0.0102194	0.0318005	CTGF	protein_coding
ENSG00000226174	47.0714	1.41365	0.431852	3.27346	0.00106238	0.0048062	TEX22	protein_coding
ENSG00000245017	32.904	1.41331	0.440596	3.20773	0.00133788	0.00582488	RP11-181C3.1	protein_coding
ENSG00000166091	7.37708	1.41278	0.667719	2.11583	0.0343591	0.0855873	CMTM5	protein_coding
ENSG00000101928	718.354	1.41217	0.243386	5.80218	6.55e-09	1.4e-07	MOSPD1	protein_coding
ENSG00000140043	1249.51	1.41147	0.293283	4.81264	1.49e-06	1.69e-05	PTGR2	protein_coding
ENSG00000077157	3794.07	1.41091	0.468653	3.01057	0.00260757	0.0102027	PPP1R12B	protein_coding
ENSG00000188269	4.52947	1.41084	0.881425	1.60064	0.109457	0.214375	OR7A5	protein_coding
ENSG00000125246	1725.87	1.41066	0.336053	4.19772	2.7e-05	0.00020706	CLYBL	protein_coding
ENSG00000161133	1.23937	1.4102	0.915975	1.53956	0.123667	0.235707	USP41	protein_coding
ENSG00000136003	9364.64	1.40833	0.35506	3.96646	7.29e-05	0.000485813	ISCU	protein_coding
ENSG00000175877	18.9907	1.40728	0.95307	1.47657	0.139791	0.25885	WBSCR28	protein_coding
ENSG00000116750	1633.99	1.40705	0.174481	8.06422	7.37e-16	6.7e-14	UCHL5	protein_coding
ENSG00000180787	696.696	1.40677	0.270914	5.19269	2.07e-07	3.01e-06	ZFP3	protein_coding
ENSG00000149591	10680.6	1.4057	0.598693	2.34795	0.0188772	0.0525345	TAGLN	protein_coding
ENSG00000129204	74.8241	1.40557	0.602895	2.33137	0.0197338	0.0545023	USP6	protein_coding
ENSG00000130224	207.764	1.40459	0.609298	2.30526	0.0211519	0.0576635	LRCH2	protein_coding
ENSG00000215568	0.0220749	1.40362	15.0158	0.093476	0.925525	NA	GAB4	protein_coding
ENSG00000163630	1.34765	1.40325	1.70578	0.822639	0.410713	0.571622	SYNPR	protein_coding
ENSG00000137038	2217.2	1.40288	0.29456	4.76263	1.91e-06	2.09e-05	TMEM261	protein_coding
ENSG00000125863	2828.4	1.40204	0.262722	5.33659	9.47e-08	1.53e-06	MKKS	protein_coding
ENSG00000154813	1364.2	1.4016	0.214849	6.52366	6.86e-11	2.39e-09	DPH3	protein_coding
ENSG00000010256	13452.7	1.40068	0.421452	3.32346	0.000889073	0.00412847	UQCRC1	protein_coding
ENSG00000187486	411.147	1.3996	0.741386	1.88782	0.0590502	0.131627	KCNJ11	protein_coding
ENSG00000106868	1265.55	1.39882	0.435163	3.21448	0.00130683	0.0057146	SUSD1	protein_coding
ENSG00000107949	2498.93	1.39839	0.163	8.57909	9.56e-18	1.3e-15	BCCIP	protein_coding
ENSG00000172247	17.624	1.39822	0.483934	2.88929	0.00386118	0.0141736	C1QTNF4	protein_coding
ENSG00000165264	2325.97	1.39715	0.27541	5.07297	3.92e-07	5.26e-06	NDUFB6	protein_coding
ENSG00000150768	3400.02	1.39676	0.292753	4.7711	1.83e-06	2.01e-05	DLAT	protein_coding
ENSG00000115364	1964.21	1.39543	0.217766	6.40792	1.48e-10	4.79e-09	MRPL19	protein_coding
ENSG00000146085	3206.47	1.39531	0.283558	4.92072	8.62e-07	1.05e-05	MUT	protein_coding
ENSG00000100554	5170.66	1.39517	0.351319	3.97122	7.15e-05	0.000477426	ATP6V1D	protein_coding
ENSG00000151572	561.473	1.39501	0.851479	1.63834	0.101351	0.201998	ANO4	protein_coding
ENSG00000099960	28.5449	1.3938	0.979815	1.42251	0.154877	0.279903	SLC7A4	protein_coding
ENSG00000049759	7867.92	1.39326	0.489625	2.84556	0.00443334	0.0159072	NEDD4L	protein_coding
ENSG00000109458	1768.25	1.3929	0.256326	5.43408	5.51e-08	9.44e-07	GAB1	protein_coding
ENSG00000173213	9.52103	1.3913	0.822055	1.69247	0.0905562	0.184864	RP11-683L23.1	protein_coding
ENSG00000157388	873.087	1.39122	0.517487	2.68842	0.00717914	0.0237817	CACNA1D	protein_coding
ENSG00000198326	0.968756	1.39096	1.53022	0.908995	0.363353	0.525021	TMEM239	protein_coding
ENSG00000023608	614.988	1.38974	0.244312	5.68837	1.28e-08	2.57e-07	SNAPC1	protein_coding
ENSG00000077009	388.696	1.389	1.55865	0.891152	0.372848	0.53413	NMRK2	protein_coding
ENSG00000069275	16975.9	1.3888	0.181107	7.6684	1.74e-14	1.24e-12	NUCKS1	protein_coding
ENSG00000162572	286.698	1.38727	0.577828	2.40084	0.0163576	0.0467466	SCNN1D	protein_coding
ENSG00000140025	426.592	1.38706	0.199628	6.94821	3.7e-12	1.69e-10	EFCAB11	protein_coding
ENSG00000197054	152.182	1.38686	0.31428	4.41281	1.02e-05	8.97e-05	ZNF763	protein_coding
ENSG00000184113	1395.31	1.38661	0.532891	2.60205	0.00926677	0.0293583	CLDN5	protein_coding
ENSG00000129028	216.776	1.38658	0.214192	6.47354	9.57e-11	3.25e-09	THAP10	protein_coding
ENSG00000095209	2384.65	1.3865	0.404912	3.42421	0.000616589	0.00302715	TMEM38B	protein_coding
ENSG00000118496	1061.4	1.3852	0.245903	5.63311	1.77e-08	3.43e-07	FBXO30	protein_coding
ENSG00000182154	2677.17	1.38458	0.481439	2.87591	0.00402867	0.0146834	MRPL41	protein_coding
ENSG00000196867	366.443	1.38439	0.363496	3.80854	0.00013979	0.000851443	ZFP28	protein_coding
ENSG00000133169	219.075	1.38424	0.923148	1.49948	0.133749	0.250457	BEX1	protein_coding
ENSG00000120685	1701.65	1.38328	0.173995	7.95012	1.86e-15	1.58e-13	PROSER1	protein_coding
ENSG00000111716	40895.9	1.38299	0.37319	3.70585	0.000210681	0.00121404	LDHB	protein_coding
ENSG00000204131	124.548	1.3824	0.539618	2.56181	0.0104129	0.0322918	NHSL2	protein_coding
ENSG00000196167	853.07	1.38205	0.653972	2.11332	0.0345737	0.0860229	COLCA1	protein_coding
ENSG00000134440	10260.3	1.382	0.246983	5.59554	2.2e-08	4.17e-07	NARS	protein_coding
ENSG00000153982	199.566	1.38075	0.303852	4.54414	5.52e-06	5.26e-05	GDPD1	protein_coding
ENSG00000149557	397.894	1.38074	0.453272	3.04616	0.00231783	0.00923865	FEZ1	protein_coding
ENSG00000114738	5013.47	1.38045	0.369465	3.73636	0.000186705	0.00109447	MAPKAPK3	protein_coding
ENSG00000141642	392.837	1.37992	0.192565	7.16599	7.72e-13	4.1e-11	ELAC1	protein_coding
ENSG00000149201	46.1604	1.37943	0.432047	3.19277	0.00140916	0.00609219	CCDC81	protein_coding
ENSG00000171843	1386.25	1.37923	0.237011	5.81928	5.91e-09	1.27e-07	MLLT3	protein_coding
ENSG00000173805	69.074	1.379	0.818525	1.68474	0.0920384	0.187186	HAP1	protein_coding
ENSG00000120696	682.562	1.37668	0.272854	5.04549	4.52e-07	5.96e-06	KBTBD7	protein_coding
ENSG00000198203	4875.46	1.3761	0.521049	2.64101	0.00826585	0.0267389	SULT1C2	protein_coding
ENSG00000166831	862.408	1.37595	0.505096	2.72414	0.00644701	0.0217649	RBPMS2	protein_coding
ENSG00000168497	3974.27	1.37501	0.462615	2.97226	0.00295612	0.0113379	SDPR	protein_coding
ENSG00000255633	13.5622	1.37311	0.655043	2.09621	0.0360633	0.0890195	MTRNR2L9	protein_coding
ENSG00000114126	3563.14	1.37249	0.274999	4.99089	6.01e-07	7.67e-06	TFDP2	protein_coding
ENSG00000185437	322.691	1.37095	0.341455	4.01501	5.94e-05	0.000407071	SH3BGR	protein_coding
ENSG00000100744	1190.77	1.37016	0.244164	5.61165	2e-08	3.84e-07	GSKIP	protein_coding
ENSG00000124766	6529.8	1.36921	0.380416	3.59923	0.000319159	0.00174113	SOX4	protein_coding
ENSG00000198721	4207.03	1.36875	0.28521	4.7991	1.59e-06	1.78e-05	ECI2	protein_coding
ENSG00000138138	3085.82	1.36858	0.196475	6.96567	3.27e-12	1.51e-10	ATAD1	protein_coding
ENSG00000089163	110.563	1.3682	0.310931	4.40033	1.08e-05	9.44e-05	SIRT4	protein_coding
ENSG00000172340	5096.97	1.36743	0.326189	4.19215	2.76e-05	0.000211626	SUCLG2	protein_coding
ENSG00000186767	294.814	1.36663	0.284108	4.81023	1.51e-06	1.7e-05	SPIN4	protein_coding
ENSG00000099860	6321.62	1.36585	0.503646	2.71192	0.0066894	0.0224434	GADD45B	protein_coding
ENSG00000148200	211.061	1.36563	0.389257	3.50831	0.00045097	0.00233173	NR6A1	protein_coding
ENSG00000188549	1288.84	1.36532	0.479238	2.84894	0.0043865	0.0157579	C15orf52	protein_coding
ENSG00000263809	10.3068	1.36338	0.609915	2.23536	0.025394	0.0668861	RP11-849F2.7	protein_coding
ENSG00000127472	32.0324	1.36334	0.807987	1.68733	0.0915405	0.186417	PLA2G5	protein_coding
ENSG00000242852	39.1009	1.3629	0.317871	4.28758	1.81e-05	0.000146508	ZNF709	protein_coding
ENSG00000198445	0.63558	1.36276	1.85462	0.734795	0.462464	0.620511	CCT8L2	protein_coding
ENSG00000145555	5533.01	1.36224	0.466408	2.9207	0.00349246	0.0130348	MYO10	protein_coding
ENSG00000161955	1846.24	1.36078	0.399258	3.40828	0.00065374	0.00317913	TNFSF13	protein_coding
ENSG00000165868	2218.8	1.36006	0.438357	3.10263	0.00191809	0.00789208	HSPA12A	protein_coding
ENSG00000129646	185.92	1.35932	0.439508	3.09282	0.00198264	0.00811063	QRICH2	protein_coding
ENSG00000080618	5.17482	1.35818	0.854151	1.5901	0.111813	0.217993	CPB2	protein_coding
ENSG00000162761	1.29446	1.3571	1.30457	1.04027	0.298216	0.456179	LMX1A	protein_coding
ENSG00000205659	605.518	1.35645	0.256221	5.29406	1.2e-07	1.87e-06	LIN52	protein_coding
ENSG00000204566	13.4635	1.35588	0.615464	2.20302	0.0275936	0.0716	C10orf115	protein_coding
ENSG00000163462	97.9219	1.35494	0.599562	2.25988	0.0238285	0.063596	TRIM46	protein_coding
ENSG00000198804	1.45655e+06	1.35462	0.449763	3.01186	0.00259656	0.0101698	MT-CO1	protein_coding
ENSG00000176399	493.672	1.35462	0.395114	3.42842	0.000607101	0.00298809	DMRTA1	protein_coding
ENSG00000170004	6659.03	1.35408	0.281753	4.80591	1.54e-06	1.73e-05	CHD3	protein_coding
ENSG00000257446	16.5698	1.35309	0.445746	3.03556	0.0024009	0.00951337	ZNF878	protein_coding
ENSG00000117475	1351.09	1.35269	0.198851	6.80251	1.03e-11	4.35e-10	BLZF1	protein_coding
ENSG00000155749	33.0235	1.35265	0.408268	3.31313	0.000922582	0.00426074	ALS2CR12	protein_coding
ENSG00000110435	1638.66	1.35239	0.24268	5.57272	2.51e-08	4.68e-07	PDHX	protein_coding
ENSG00000132702	30.324	1.35221	0.554132	2.44024	0.0146776	0.0427601	HAPLN2	protein_coding
ENSG00000070159	4684.43	1.35168	0.398319	3.39345	0.000690172	0.00332767	PTPN3	protein_coding
ENSG00000117593	1602.19	1.35123	0.253696	5.32619	1e-07	1.6e-06	DARS2	protein_coding
ENSG00000132297	0.470609	1.35112	1.28119	1.05458	0.291617	0.448976	HHLA1	protein_coding
ENSG00000253251	112.673	1.34988	0.244328	5.52485	3.3e-08	5.97e-07	CTC-534A2.2	protein_coding
ENSG00000198342	154.658	1.34974	0.256002	5.27238	1.35e-07	2.07e-06	ZNF442	protein_coding
ENSG00000174827	6398.72	1.34879	0.533983	2.5259	0.0115402	0.0351203	PDZK1	protein_coding
ENSG00000106436	1.26605	1.34846	0.992654	1.35844	0.174325	0.306819	MYL10	protein_coding
ENSG00000196151	867.545	1.34846	0.246123	5.47879	4.28e-08	7.58e-07	WDSUB1	protein_coding
ENSG00000080824	43900.2	1.34723	0.298783	4.50905	6.51e-06	6.06e-05	HSP90AA1	protein_coding
ENSG00000182916	110.744	1.34696	0.584849	2.30309	0.0212737	0.0579108	TCEAL7	protein_coding
ENSG00000008853	1617.06	1.34691	0.315105	4.27447	1.92e-05	0.000154118	RHOBTB2	protein_coding
ENSG00000163683	4937.12	1.34625	0.219914	6.1217	9.26e-10	2.47e-08	SMIM14	protein_coding
ENSG00000131914	2.73884	1.34618	1.19614	1.12543	0.260405	0.413287	LIN28A	protein_coding
ENSG00000214285	0.114833	1.34603	4.5086	0.298548	0.765285	NA	NPS	protein_coding
ENSG00000119013	2102.37	1.34579	0.247989	5.42679	5.74e-08	9.76e-07	NDUFB3	protein_coding
ENSG00000168672	5621.35	1.3447	0.327936	4.10049	4.12e-05	0.000298796	FAM84B	protein_coding
ENSG00000115665	12.4783	1.34376	1.19774	1.12191	0.2619	0.414933	SLC5A7	protein_coding
ENSG00000130340	4597.7	1.3437	0.173346	7.75157	9.08e-15	6.73e-13	SNX9	protein_coding
ENSG00000171446	5.08786	1.34336	1.24211	1.08151	0.279468	0.43508	KRT27	protein_coding
ENSG00000123975	640.42	1.34281	0.440607	3.04765	0.0023064	0.0092024	CKS2	protein_coding
ENSG00000181323	0.322571	1.34275	1.28178	1.04756	0.294839	NA	SPEM1	protein_coding
ENSG00000167705	919.016	1.33902	0.373575	3.58433	0.000337947	0.00182626	RILP	protein_coding
ENSG00000122741	2334.1	1.3389	0.197386	6.78312	1.18e-11	4.88e-10	DCAF10	protein_coding
ENSG00000036828	1104.95	1.3382	1.17106	1.14272	0.253153	0.405444	CASR	protein_coding
ENSG00000134278	2804.62	1.33819	0.43841	3.05237	0.0022704	0.00908042	SPIRE1	protein_coding
ENSG00000267106	337.069	1.33789	0.273633	4.88937	1.01e-06	1.21e-05	C19orf82	protein_coding
ENSG00000221938	0.905126	1.33748	0.836109	1.59964	0.109678	0.214732	OR2A14	protein_coding
ENSG00000183087	8764.75	1.3369	0.468845	2.85147	0.00435181	0.0156593	GAS6	protein_coding
ENSG00000154721	904.103	1.3366	0.511022	2.61555	0.00890847	0.0284543	JAM2	protein_coding
ENSG00000118200	3123.75	1.33625	0.211481	6.31854	2.64e-10	8.07e-09	CAMSAP2	protein_coding
ENSG00000196456	1131.97	1.33584	0.434245	3.07623	0.00209634	0.0084982	ZNF775	protein_coding
ENSG00000183117	136.635	1.33583	0.799932	1.66994	0.0949321	0.191872	CSMD1	protein_coding
ENSG00000183696	3550.45	1.3349	0.57363	2.32711	0.0199593	0.0550084	UPP1	protein_coding
ENSG00000184459	1.47047	1.334	0.892068	1.4954	0.13481	0.251761	BPIFC	protein_coding
ENSG00000167283	8583.51	1.33364	0.311094	4.28693	1.81e-05	0.00014682	ATP5L	protein_coding
ENSG00000136897	1430.28	1.33353	0.211657	6.30045	2.97e-10	8.93e-09	MRPL50	protein_coding
ENSG00000119711	7539.11	1.33322	0.614758	2.16869	0.0301059	0.076866	ALDH6A1	protein_coding
ENSG00000099624	6267.1	1.33264	0.435159	3.06242	0.00219559	0.0088308	ATP5D	protein_coding
ENSG00000082512	968.264	1.33223	0.351817	3.78672	0.000152649	0.000919545	TRAF5	protein_coding
ENSG00000166016	1627.97	1.33203	0.54298	2.45319	0.0141597	0.0414899	ABTB2	protein_coding
ENSG00000164985	3568.31	1.33108	0.220746	6.02993	1.64e-09	4.1e-08	PSIP1	protein_coding
ENSG00000185813	2806.28	1.33017	0.454972	2.92364	0.00345961	0.0129419	PCYT2	protein_coding
ENSG00000151414	3601.42	1.32945	0.234805	5.66194	1.5e-08	2.96e-07	NEK7	protein_coding
ENSG00000118816	23031.7	1.3293	0.232961	5.70612	1.16e-08	2.33e-07	CCNI	protein_coding
ENSG00000164778	48.245	1.3293	1.0724	1.23956	0.215138	0.359478	EN2	protein_coding
ENSG00000136522	1660.64	1.32883	0.246228	5.39674	6.79e-08	1.14e-06	MRPL47	protein_coding
ENSG00000124593	422.952	1.32878	0.337626	3.93565	8.3e-05	0.000542291	PRICKLE4	protein_coding
ENSG00000124532	1927.83	1.32875	0.199067	6.67489	2.47e-11	9.5e-10	MRS2	protein_coding
ENSG00000120333	1370.27	1.32816	0.150701	8.81319	1.22e-18	1.85e-16	MRPS14	protein_coding
ENSG00000175928	101.412	1.32756	0.838221	1.58379	0.113243	0.22006	LRRN1	protein_coding
ENSG00000139946	880.48	1.32666	0.3515	3.77428	0.000160472	0.000960024	PELI2	protein_coding
ENSG00000185385	0.275459	1.32662	3.17148	0.418298	0.675729	NA	OR7A17	protein_coding
ENSG00000218823	1.25715	1.32618	0.955743	1.38759	0.165261	0.294319	PAPOLB	protein_coding
ENSG00000164542	851.978	1.32568	0.344094	3.85267	0.000116836	0.000730101	KIAA0895	protein_coding
ENSG00000182359	439.839	1.32562	0.223859	5.92166	3.19e-09	7.39e-08	KBTBD3	protein_coding
ENSG00000150676	2.14127	1.32527	0.975803	1.35814	0.17442	0.306919	CCDC83	protein_coding
ENSG00000184530	5.64394	1.325	0.506099	2.61807	0.00884299	0.028266	C6orf58	protein_coding
ENSG00000163286	0.651283	1.32455	1.70352	0.777538	0.436841	0.596126	ALPPL2	protein_coding
ENSG00000157890	401.381	1.32423	0.794923	1.66586	0.0957412	0.193156	MEGF11	protein_coding
ENSG00000184076	4592.18	1.32405	0.357125	3.70752	0.000209298	0.00120803	UQCR10	protein_coding
ENSG00000188828	1.68429	1.32392	1.00801	1.3134	0.189049	0.326618	GLRA4	protein_coding
ENSG00000107669	2148.49	1.32348	0.222429	5.95013	2.68e-09	6.37e-08	ATE1	protein_coding
ENSG00000176928	448.295	1.32316	0.585117	2.26135	0.0237375	0.063392	GCNT4	protein_coding
ENSG00000106648	1.20493	1.32285	1.44125	0.917853	0.358696	0.520374	GALNTL5	protein_coding
ENSG00000163116	35.0917	1.32282	0.529927	2.49624	0.0125518	0.0376324	STPG2	protein_coding
ENSG00000185518	186.519	1.32178	0.754938	1.75084	0.0799732	0.167594	SV2B	protein_coding
ENSG00000205981	1801.11	1.32143	0.258244	5.11696	3.1e-07	4.28e-06	DNAJC19	protein_coding
ENSG00000165506	588.954	1.32035	0.204344	6.46143	1.04e-10	3.48e-09	DNAAF2	protein_coding
ENSG00000196507	1177.21	1.32	0.294887	4.47629	7.6e-06	6.94e-05	TCEAL3	protein_coding
ENSG00000131368	2545.66	1.31896	0.393712	3.35005	0.00080796	0.00380346	MRPS25	protein_coding
ENSG00000092439	3031.94	1.31891	0.28537	4.62174	3.81e-06	3.83e-05	TRPM7	protein_coding
ENSG00000102763	2146.48	1.31844	0.305197	4.31998	1.56e-05	0.000129257	VWA8	protein_coding
ENSG00000109063	191.412	1.31774	0.523844	2.51552	0.0118857	0.0359586	MYH3	protein_coding
ENSG00000128596	89.5984	1.31758	0.474796	2.77504	0.00551956	0.019073	CCDC136	protein_coding
ENSG00000170903	1051.89	1.31717	0.202806	6.49475	8.32e-11	2.84e-09	MSANTD4	protein_coding
ENSG00000074706	388.314	1.31681	0.420527	3.13133	0.00174018	0.00727092	IPCEF1	protein_coding
ENSG00000134201	118.121	1.31613	0.680913	1.93289	0.0532503	0.121204	GSTM5	protein_coding
ENSG00000138400	212.959	1.31597	0.490167	2.68474	0.0072586	0.0239981	MDH1B	protein_coding
ENSG00000163528	737.089	1.31451	0.241831	5.43566	5.46e-08	9.36e-07	CHCHD4	protein_coding
ENSG00000180440	8.38045	1.31316	1.20128	1.09314	0.274334	0.429211	SERTM1	protein_coding
ENSG00000183092	34.5138	1.31154	0.525909	2.49385	0.0126367	0.0378162	BEGAIN	protein_coding
ENSG00000144566	2929.2	1.31154	0.183421	7.1504	8.65e-13	4.54e-11	RAB5A	protein_coding
ENSG00000196659	598.496	1.31126	0.266779	4.91513	8.87e-07	1.08e-05	TTC30B	protein_coding
ENSG00000164574	3216.5	1.31094	0.30558	4.28999	1.79e-05	0.00014529	GALNT10	protein_coding
ENSG00000198093	468.664	1.31011	0.316075	4.14493	3.4e-05	0.000253316	ZNF649	protein_coding
ENSG00000105711	1081.24	1.30959	0.461436	2.83807	0.00453868	0.0162161	SCN1B	protein_coding
ENSG00000165629	11250.9	1.30901	0.23626	5.54055	3.02e-08	5.52e-07	ATP5C1	protein_coding
ENSG00000187398	15.3451	1.30823	1.09847	1.19096	0.233669	0.3824	LUZP2	protein_coding
ENSG00000111110	1957.99	1.30688	0.515855	2.53342	0.0112955	0.0345155	PPM1H	protein_coding
ENSG00000174740	71.9705	1.30683	0.483831	2.701	0.00691313	0.0230513	PABPC5	protein_coding
ENSG00000088682	7599.27	1.30604	0.389856	3.35005	0.000807964	0.00380346	COQ9	protein_coding
ENSG00000197933	379.969	1.30573	0.196982	6.62868	3.39e-11	1.26e-09	ZNF823	protein_coding
ENSG00000154447	2006.25	1.30482	0.256401	5.08899	3.6e-07	4.86e-06	SH3RF1	protein_coding
ENSG00000165959	3755.48	1.30451	0.4033	3.23459	0.00121818	0.0053843	CLMN	protein_coding
ENSG00000136783	1370.47	1.30435	0.213205	6.11785	9.48e-10	2.52e-08	NIPSNAP3A	protein_coding
ENSG00000198934	348.583	1.30344	0.271072	4.80849	1.52e-06	1.72e-05	MAGEE1	protein_coding
ENSG00000136828	889.967	1.30311	0.534826	2.43652	0.0148295	0.0431197	RALGPS1	protein_coding
ENSG00000186766	355.188	1.30294	1.37161	0.949933	0.342146	0.502976	FOXI2	protein_coding
ENSG00000104290	690.336	1.30266	0.297517	4.37846	1.2e-05	0.000102653	FZD3	protein_coding
ENSG00000167740	2020.05	1.3007	0.263356	4.93894	7.85e-07	9.67e-06	CYB5D2	protein_coding
ENSG00000116957	1179.71	1.3003	0.169798	7.65793	1.89e-14	1.34e-12	TBCE	protein_coding
ENSG00000155974	335.855	1.30015	0.503505	2.5822	0.00981739	0.0307704	GRIP1	protein_coding
ENSG00000121486	1749.71	1.2997	0.194717	6.6748	2.48e-11	9.5e-10	TRMT1L	protein_coding
ENSG00000160097	107.5	1.2974	0.76807	1.68917	0.0911862	0.185919	FNDC5	protein_coding
ENSG00000004961	1532.53	1.29707	0.317565	4.08443	4.42e-05	0.000316405	HCCS	protein_coding
ENSG00000070031	9.20995	1.2966	0.689041	1.88175	0.05987	0.13311	SCT	protein_coding
ENSG00000178734	6.44032	1.29621	1.23822	1.04684	0.295174	0.452844	C13orf45	protein_coding
ENSG00000183011	2139.09	1.29561	0.345865	3.74599	0.000179681	0.00105807	LSMD1	protein_coding
ENSG00000232671	24.3566	1.29524	0.378042	3.42617	0.000612149	0.00300762	RP11-126K1.2	protein_coding
ENSG00000165914	1918.78	1.29481	0.283069	4.57416	4.78e-06	4.65e-05	TTC7B	protein_coding
ENSG00000074803	21023.3	1.29452	1.53689	0.842301	0.39962	0.561107	SLC12A1	protein_coding
ENSG00000115840	1715.24	1.29423	0.246661	5.24698	1.55e-07	2.34e-06	SLC25A12	protein_coding
ENSG00000135447	3721.17	1.2932	0.973891	1.32787	0.184221	0.320204	PPP1R1A	protein_coding
ENSG00000106689	11.9442	1.29287	1.0318	1.25302	0.210198	0.353389	LHX2	protein_coding
ENSG00000081853	182.894	1.29281	0.575717	2.24557	0.0247313	0.06549	PCDHGA2	protein_coding
ENSG00000163832	1164.38	1.29177	0.248011	5.2085	1.9e-07	2.81e-06	ELP6	protein_coding
ENSG00000167791	0.440958	1.29141	1.45305	0.888758	0.374133	0.535422	CABP2	protein_coding
ENSG00000109705	6.54338	1.29055	0.935968	1.37884	0.167945	0.297956	NKX3-2	protein_coding
ENSG00000152454	244.868	1.289	0.258655	4.98347	6.25e-07	7.94e-06	ZNF256	protein_coding
ENSG00000179085	1157.14	1.28854	0.39594	3.25438	0.00113639	0.00507918	DPM3	protein_coding
ENSG00000204278	1.09381	1.28841	1.55594	0.828058	0.407637	0.56876	TMEM235	protein_coding
ENSG00000269058	1.88979	1.2882	0.859659	1.49851	0.134002	0.250797	CALR3	protein_coding
ENSG00000079393	3.66937	1.2881	1.17447	1.09675	0.27275	0.427556	DUSP13	protein_coding
ENSG00000146151	45.2977	1.28751	0.781032	1.64847	0.0992552	0.198643	HMGCLL1	protein_coding
ENSG00000167565	1520.97	1.28732	0.26322	4.89064	1.01e-06	1.2e-05	SERTAD3	protein_coding
ENSG00000183560	2.60856	1.28673	0.768125	1.67516	0.0939029	0.190235	FOLR4	protein_coding
ENSG00000163382	4605.19	1.2867	0.303343	4.24173	2.22e-05	0.000174431	APOA1BP	protein_coding
ENSG00000125798	34.8392	1.28641	1.21669	1.05731	0.290371	0.447481	FOXA2	protein_coding
ENSG00000176903	3095.68	1.28612	0.2214	5.80903	6.28e-09	1.35e-07	PNMA1	protein_coding
ENSG00000115596	32.1959	1.28491	0.66251	1.93945	0.0524461	0.119723	WNT6	protein_coding
ENSG00000132388	2294.27	1.28398	0.181643	7.06873	1.56e-12	7.83e-11	UBE2G1	protein_coding
ENSG00000105649	439.965	1.28258	0.507302	2.52824	0.0114637	0.0349275	RAB3A	protein_coding
ENSG00000152377	4471.11	1.28139	0.67793	1.89015	0.0587382	0.13108	SPOCK1	protein_coding
ENSG00000221944	345.388	1.28025	0.335107	3.82043	0.000133219	0.000817161	TIGD1	protein_coding
ENSG00000215712	1098.74	1.27905	0.163402	7.82765	4.97e-15	3.92e-13	TMEM242	protein_coding
ENSG00000083099	1725.68	1.27894	0.182225	7.01847	2.24e-12	1.09e-10	LYRM2	protein_coding
ENSG00000178522	0.751501	1.27733	1.16521	1.09622	0.272982	0.427749	AMBN	protein_coding
ENSG00000120160	5.39287	1.27727	0.51286	2.4905	0.0127565	0.0381228	EQTN	protein_coding
ENSG00000144619	633.74	1.27708	0.489909	2.60678	0.00913978	0.0290338	CNTN4	protein_coding
ENSG00000067177	1185.66	1.27586	0.515508	2.47497	0.0133248	0.0394796	PHKA1	protein_coding
ENSG00000125356	6347.83	1.27555	0.314572	4.05486	5.02e-05	0.000352745	NDUFA1	protein_coding
ENSG00000065675	668.636	1.27399	0.5124	2.48632	0.0129074	0.0384771	PRKCQ	protein_coding
ENSG00000172005	10871.9	1.27396	0.886895	1.43642	0.150883	0.274333	MAL	protein_coding
ENSG00000134901	1051.94	1.27392	0.446036	2.85609	0.00428897	0.0154789	KDELC1	protein_coding
ENSG00000036530	133.094	1.27371	0.435105	2.92737	0.00341842	0.0128209	CYP46A1	protein_coding
ENSG00000188818	187.982	1.27354	0.550198	2.31469	0.02063	0.0565321	ZDHHC11	protein_coding
ENSG00000136842	314.226	1.2735	0.63007	2.02121	0.043258	0.102748	TMOD1	protein_coding
ENSG00000174808	298.993	1.27336	0.490149	2.5979	0.00937953	0.0296313	BTC	protein_coding
ENSG00000151247	1475.09	1.27146	0.231187	5.49971	3.8e-08	6.81e-07	EIF4E	protein_coding
ENSG00000182508	7.32345	1.27137	0.615453	2.06574	0.0388532	0.0944007	LHFPL1	protein_coding
ENSG00000014641	9263.03	1.27094	0.279461	4.54783	5.42e-06	5.18e-05	MDH1	protein_coding
ENSG00000163467	15.6395	1.27071	0.49988	2.54204	0.0110208	0.033822	TSACC	protein_coding
ENSG00000198797	14.9804	1.2691	0.9815	1.29302	0.196004	0.33571	BRINP2	protein_coding
ENSG00000102738	975.483	1.26907	0.176774	7.17903	7.02e-13	3.75e-11	MRPS31	protein_coding
ENSG00000188234	98.627	1.2689	0.410833	3.0886	0.00201103	0.00821128	AGAP4	protein_coding
ENSG00000129055	3422.41	1.2681	0.253139	5.0095	5.46e-07	7.05e-06	ANAPC13	protein_coding
ENSG00000137948	1.88462	1.26762	0.954726	1.32773	0.184267	0.320256	BRDT	protein_coding
ENSG00000177984	2.112	1.26754	1.21721	1.04136	0.29771	0.455685	LCN15	protein_coding
ENSG00000249581	0.531176	1.26735	1.20221	1.05419	0.291796	0.449235	CLRN2	protein_coding
ENSG00000269446	0.960547	1.2668	1.32756	0.954237	0.339964	0.501007	AC006967.1	protein_coding
ENSG00000102383	231.273	1.26535	0.495051	2.55601	0.0105881	0.032731	ZDHHC15	protein_coding
ENSG00000168291	3615.99	1.26357	0.29043	4.35069	1.36e-05	0.000114835	PDHB	protein_coding
ENSG00000197223	841.35	1.2634	0.191358	6.60228	4.05e-11	1.48e-09	C1D	protein_coding
ENSG00000188393	0.364619	1.26294	1.8238	0.692476	0.488638	0.644318	CLEC2A	protein_coding
ENSG00000136824	1167.52	1.26251	0.288621	4.37428	1.22e-05	0.000104378	SMC2	protein_coding
ENSG00000175643	367.312	1.26189	0.376568	3.35104	0.000805096	0.00379316	RMI2	protein_coding
ENSG00000270672	12.0629	1.26168	0.677175	1.86316	0.0624403	0.13764	MTRNR2L6	protein_coding
ENSG00000173156	885.556	1.25834	0.412337	3.05174	0.00227522	0.00909667	RHOD	protein_coding
ENSG00000137821	489.612	1.25765	0.249328	5.04417	4.55e-07	6e-06	LRRC49	protein_coding
ENSG00000196604	2.46194	1.2574	0.70591	1.78125	0.074872	0.159092	POTEF	protein_coding
ENSG00000091140	7527.28	1.25628	0.331165	3.79353	0.000148521	0.000897615	DLD	protein_coding
ENSG00000048544	1938.82	1.2558	0.221086	5.68015	1.35e-08	2.69e-07	MRPS10	protein_coding
ENSG00000100167	217.455	1.25518	0.752047	1.66901	0.0951146	0.19216	2003-09-01	protein_coding
ENSG00000203685	774.93	1.25462	0.807621	1.55348	0.120309	0.230649	C1orf95	protein_coding
ENSG00000174607	2795.26	1.25373	0.575467	2.17863	0.029359	0.0753306	UGT8	protein_coding
ENSG00000168743	5072.34	1.25351	0.653371	1.91853	0.0550435	0.124393	NPNT	protein_coding
ENSG00000175662	4287.4	1.25273	0.258283	4.85023	1.23e-06	1.43e-05	TOM1L2	protein_coding
ENSG00000196428	2263.43	1.25271	0.28598	4.38042	1.18e-05	0.000101972	TSC22D2	protein_coding
ENSG00000065911	1315.35	1.25222	0.447546	2.79797	0.00514248	0.0180336	MTHFD2	protein_coding
ENSG00000112339	1900.62	1.25193	0.185064	6.76482	1.33e-11	5.47e-10	HBS1L	protein_coding
ENSG00000137707	1.1911	1.25185	1.10615	1.13172	0.257753	0.410548	BTG4	protein_coding
ENSG00000187098	3642.12	1.25184	0.310552	4.031	5.55e-05	0.000383233	MITF	protein_coding
ENSG00000168038	310.411	1.25129	0.332101	3.76779	0.000164702	0.000981719	ULK4	protein_coding
ENSG00000108826	2606.3	1.25027	0.291957	4.28236	1.85e-05	0.000149432	MRPL27	protein_coding
ENSG00000186446	167.625	1.24974	0.337995	3.69751	0.000217724	0.00124896	ZNF501	protein_coding
ENSG00000185149	0.955776	1.24965	1.61161	0.775406	0.4381	0.596964	NPY2R	protein_coding
ENSG00000184845	27.8019	1.24882	0.852248	1.46532	0.142832	0.263257	DRD1	protein_coding
ENSG00000170166	127.613	1.24864	0.488718	2.55493	0.0106209	0.0328037	HOXD4	protein_coding
ENSG00000152672	41.9756	1.24769	0.674561	1.84963	0.0643667	0.141113	CLEC4F	protein_coding
ENSG00000165905	1021.97	1.24614	0.612905	2.03318	0.0420348	0.100546	GYLTL1B	protein_coding
ENSG00000090097	1173.12	1.24589	0.392758	3.17216	0.00151312	0.00645674	PCBP4	protein_coding
ENSG00000138777	3100.71	1.24581	0.292273	4.26247	2.02e-05	0.000161372	PPA2	protein_coding
ENSG00000180773	914.653	1.24564	0.228806	5.44408	5.21e-08	9e-07	SLC36A4	protein_coding
ENSG00000197599	94.1252	1.24512	0.656414	1.89686	0.0578468	0.129465	CCDC154	protein_coding
ENSG00000072133	696.214	1.24441	0.717791	1.73367	0.0829774	0.17256	RPS6KA6	protein_coding
ENSG00000163412	2285.4	1.24408	0.244294	5.09257	3.53e-07	4.78e-06	EIF4E3	protein_coding
ENSG00000112981	612.962	1.24355	0.420468	2.95754	0.00310104	0.0118162	NME5	protein_coding
ENSG00000156467	12960.2	1.24343	0.271559	4.57887	4.67e-06	4.56e-05	UQCRB	protein_coding
ENSG00000170498	14.6202	1.24277	0.877836	1.41572	0.156858	0.282658	KISS1	protein_coding
ENSG00000147419	2453.51	1.24274	0.188989	6.57574	4.84e-11	1.75e-09	CCDC25	protein_coding
ENSG00000154545	0.26573	1.24254	1.54196	0.805821	0.420346	NA	MAGED4	protein_coding
ENSG00000150783	3.80066	1.24228	0.521009	2.38438	0.0171079	0.0484648	TEX12	protein_coding
ENSG00000213214	287.027	1.24142	0.458902	2.7052	0.00682634	0.0228184	ARHGEF35	protein_coding
ENSG00000067704	6374.52	1.24124	0.195149	6.36046	2.01e-10	6.32e-09	IARS2	protein_coding
ENSG00000244607	130.939	1.2408	0.553254	2.24273	0.024914	0.0658977	CCDC13	protein_coding
ENSG00000185305	2315.12	1.24043	0.370667	3.34649	0.000818402	0.00384193	ARL15	protein_coding
ENSG00000107018	9.41592	1.24008	0.471363	2.63084	0.00851735	0.0274161	RLN1	protein_coding
ENSG00000144040	1316.86	1.23876	0.342955	3.61202	0.000303819	0.00166818	SFXN5	protein_coding
ENSG00000188227	400.788	1.2383	0.36703	3.37384	0.000741264	0.00353858	ZNF793	protein_coding
ENSG00000161807	0.196661	1.23723	3.33726	0.370731	0.710838	NA	OR7G1	protein_coding
ENSG00000130348	1195.68	1.23678	0.192655	6.41967	1.37e-10	4.47e-09	QRSL1	protein_coding
ENSG00000196436	135.75	1.23649	0.756409	1.63469	0.102114	0.203259	NPIPB15	protein_coding
ENSG00000162851	765.146	1.23578	0.236926	5.21591	1.83e-07	2.72e-06	TFB2M	protein_coding
ENSG00000114784	2170.64	1.23577	0.279033	4.42877	9.48e-06	8.43e-05	EIF1B	protein_coding
ENSG00000102271	320.598	1.23523	0.792677	1.5583	0.119163	0.229015	KLHL4	protein_coding
ENSG00000185127	1519.31	1.23489	0.231382	5.33702	9.45e-08	1.53e-06	C6orf120	protein_coding
ENSG00000197134	91.1853	1.23423	0.472871	2.61008	0.00905214	0.0288164	ZNF257	protein_coding
ENSG00000152439	272.617	1.23409	0.298592	4.13301	3.58e-05	0.000264704	ZNF773	protein_coding
ENSG00000144671	21.4781	1.23383	0.687026	1.7959	0.0725105	0.155071	SLC22A14	protein_coding
ENSG00000135932	5312.41	1.23375	0.210306	5.86644	4.45e-09	9.89e-08	CAB39	protein_coding
ENSG00000198331	226.617	1.23346	0.220928	5.58309	2.36e-08	4.44e-07	HYLS1	protein_coding
ENSG00000184307	1143.09	1.23295	0.560537	2.19959	0.0278362	0.0721257	ZDHHC23	protein_coding
ENSG00000168301	474.708	1.23288	0.267207	4.61395	3.95e-06	3.95e-05	KCTD6	protein_coding
ENSG00000029364	5422.27	1.23201	0.19676	6.26149	3.81e-10	1.12e-08	SLC39A9	protein_coding
ENSG00000125827	7640.88	1.23079	0.319921	3.84716	0.000119493	0.000744084	TMX4	protein_coding
ENSG00000173915	3736.37	1.23022	0.322943	3.8094	0.000139307	0.000849033	USMG5	protein_coding
ENSG00000112293	70.2485	1.22957	0.41395	2.97032	0.00297486	0.0113997	GPLD1	protein_coding
ENSG00000080546	1690.65	1.22936	0.233151	5.27279	1.34e-07	2.07e-06	SESN1	protein_coding
ENSG00000100532	709.3	1.22899	0.238987	5.14248	2.71e-07	3.8e-06	CGRRF1	protein_coding
ENSG00000218537	69.0853	1.22843	0.446477	2.75138	0.00593455	0.0202931	AP000350.4	protein_coding
ENSG00000182253	1813.52	1.2282	0.442308	2.7768	0.00548975	0.018993	SYNM	protein_coding
ENSG00000128683	304.276	1.22699	0.90313	1.35859	0.174276	0.30676	GAD1	protein_coding
ENSG00000135747	8.18004	1.22692	0.370782	3.30901	0.000936276	0.00431338	ZNF670	protein_coding
ENSG00000221933	0.671402	1.22688	0.924034	1.32774	0.184263	0.320256	OR2A25	protein_coding
ENSG00000162813	1804.05	1.22686	0.25201	4.86828	1.13e-06	1.32e-05	BPNT1	protein_coding
ENSG00000173801	17868.7	1.22648	0.322252	3.80598	0.000141245	0.000858963	JUP	protein_coding
ENSG00000116128	1384.75	1.22552	0.264703	4.62981	3.66e-06	3.7e-05	BCL9	protein_coding
ENSG00000072415	2786.28	1.22534	0.30549	4.01105	6.04e-05	0.000413223	MPP5	protein_coding
ENSG00000101463	404.981	1.2237	0.653485	1.87258	0.0611267	0.135326	SYNDIG1	protein_coding
ENSG00000206560	2498.46	1.22361	0.252737	4.84145	1.29e-06	1.49e-05	ANKRD28	protein_coding
ENSG00000128833	1224.96	1.22206	0.340228	3.59187	0.000328316	0.00178063	MYO5C	protein_coding
ENSG00000205213	5703.25	1.22168	0.342404	3.56796	0.000359777	0.00192318	LGR4	protein_coding
ENSG00000178201	69.962	1.22117	0.456054	2.67769	0.00741314	0.0244226	VN1R1	protein_coding
ENSG00000122550	1640.4	1.22091	0.175289	6.96508	3.28e-12	1.52e-10	KLHL7	protein_coding
ENSG00000179796	9.91175	1.22051	0.846115	1.44249	0.149165	0.272025	LRRC3B	protein_coding
ENSG00000115255	499.088	1.22051	0.670914	1.81917	0.0688853	0.14891	REEP6	protein_coding
ENSG00000115170	2505.18	1.2203	0.20845	5.85417	4.79e-09	1.06e-07	ACVR1	protein_coding
ENSG00000100197	66.059	1.21961	0.560494	2.17595	0.0295589	0.0757489	CYP2D6	protein_coding
ENSG00000187151	3.41946	1.21851	0.778694	1.56481	0.117628	0.226835	ANGPTL5	protein_coding
ENSG00000122592	282.814	1.21802	0.5408	2.25225	0.0243068	0.0645623	HOXA7	protein_coding
ENSG00000124523	1481.71	1.21755	0.258243	4.71474	2.42e-06	2.58e-05	SIRT5	protein_coding
ENSG00000196591	3498.32	1.21699	0.167021	7.28642	3.18e-13	1.83e-11	HDAC2	protein_coding
ENSG00000110987	2183.9	1.21638	0.330053	3.68542	0.000228328	0.00129998	BCL7A	protein_coding
ENSG00000164107	1.71828	1.21631	1.62652	0.747799	0.454581	0.612583	HAND2	protein_coding
ENSG00000089116	1.38627	1.21627	1.26694	0.960007	0.337052	0.498169	LHX5	protein_coding
ENSG00000184208	899.009	1.21622	0.247693	4.9102	9.1e-07	1.1e-05	C22orf46	protein_coding
ENSG00000180479	249.391	1.21604	0.190636	6.37887	1.78e-10	5.65e-09	ZNF571	protein_coding
ENSG00000019505	5011.53	1.214	0.726743	1.67047	0.0948273	0.191708	SYT13	protein_coding
ENSG00000132561	2684.77	1.2137	0.458231	2.64865	0.00808132	0.0262268	MATN2	protein_coding
ENSG00000141668	52.3495	1.21367	1.02028	1.18955	0.234224	0.38305	CBLN2	protein_coding
ENSG00000087237	500.761	1.21357	0.508072	2.38859	0.0169133	0.0480495	CETP	protein_coding
ENSG00000183145	19.2961	1.21271	0.707772	1.71342	0.0866359	0.178517	RIPPLY3	protein_coding
ENSG00000204767	94.7867	1.21245	0.923193	1.31332	0.189074	0.32663	FAM196B	protein_coding
ENSG00000110693	2102.97	1.21228	0.402665	3.01064	0.00260701	0.0102016	SOX6	protein_coding
ENSG00000108309	230.731	1.21207	0.710462	1.70602	0.0880036	0.180857	RUNDC3A	protein_coding
ENSG00000158813	646.928	1.21172	0.385444	3.1437	0.00166824	0.00701729	EDA	protein_coding
ENSG00000168158	3.75684	1.21166	0.61758	1.96194	0.0497691	0.11487	OR2C1	protein_coding
ENSG00000125508	19.7968	1.2113	0.490108	2.47149	0.0134552	0.0397841	SRMS	protein_coding
ENSG00000257127	3.22286	1.21007	0.928911	1.30267	0.192687	0.331303	CLLU1	protein_coding
ENSG00000180190	1657.49	1.20989	0.252603	4.78968	1.67e-06	1.86e-05	TDRP	protein_coding
ENSG00000088538	173.585	1.20955	0.753053	1.60619	0.108231	0.212463	DOCK3	protein_coding
ENSG00000175161	12.6803	1.20844	1.12716	1.07211	0.283671	0.439851	CADM2	protein_coding
ENSG00000231738	17.9323	1.20819	0.861227	1.40287	0.160657	0.287842	TSPAN19	protein_coding
ENSG00000183035	0.759214	1.20746	3.14187	0.384313	0.700746	0.807359	CYLC1	protein_coding
ENSG00000196460	50.4016	1.20663	0.803874	1.50102	0.133352	0.249929	RFX8	protein_coding
ENSG00000170855	1132.28	1.20619	0.184447	6.53949	6.17e-11	2.16e-09	TRIAP1	protein_coding
ENSG00000197008	437.73	1.20577	0.232126	5.19444	2.05e-07	2.99e-06	ZNF138	protein_coding
ENSG00000020426	656.97	1.2051	0.203141	5.93236	2.99e-09	6.99e-08	MNAT1	protein_coding
ENSG00000091664	0.173363	1.20486	2.77293	0.434509	0.663919	NA	SLC17A6	protein_coding
ENSG00000165060	433.948	1.2047	0.237759	5.06691	4.04e-07	5.39e-06	FXN	protein_coding
ENSG00000023572	302.194	1.20468	0.239818	5.02331	5.08e-07	6.62e-06	GLRX2	protein_coding
ENSG00000214338	5.06076	1.20423	0.502002	2.39885	0.0164466	0.0469527	SOGA3	protein_coding
ENSG00000166275	1931.77	1.20395	0.230587	5.22125	1.78e-07	2.65e-06	C10orf32	protein_coding
ENSG00000101470	41.1245	1.20375	0.764392	1.57478	0.115307	0.223223	TNNC2	protein_coding
ENSG00000159228	5932.2	1.20317	0.382998	3.14145	0.00168113	0.00706084	CBR1	protein_coding
ENSG00000102221	865.676	1.20298	0.257013	4.68062	2.86e-06	2.98e-05	JADE3	protein_coding
ENSG00000168348	0.946811	1.20276	1.02476	1.1737	0.240515	0.390571	INSM2	protein_coding
ENSG00000143633	447.543	1.20259	0.168288	7.14603	8.93e-13	4.66e-11	C1orf131	protein_coding
ENSG00000090932	12.5349	1.20257	1.09346	1.09979	0.271425	0.426027	DLL3	protein_coding
ENSG00000267385	18.152	1.20245	0.765908	1.56996	0.116424	0.224947	CTB-50L17.14	protein_coding
ENSG00000109436	3284.53	1.20204	0.384615	3.1253	0.00177624	0.00739738	TBC1D9	protein_coding
ENSG00000082175	348.54	1.20166	0.802419	1.49754	0.134252	0.251157	PGR	protein_coding
ENSG00000166265	2075.86	1.20125	0.580254	2.07021	0.0384322	0.0936696	CYYR1	protein_coding
ENSG00000170950	0.470696	1.20107	1.01496	1.18337	0.236663	0.385793	PGK2	protein_coding
ENSG00000143772	2804.78	1.19964	0.359637	3.3357	0.000850836	0.00397743	ITPKB	protein_coding
ENSG00000264364	9076.62	1.19943	0.25669	4.67267	2.97e-06	3.09e-05	DYNLL2	protein_coding
ENSG00000168283	2236.79	1.19888	0.21429	5.59465	2.21e-08	4.19e-07	BMI1	protein_coding
ENSG00000064692	167.386	1.19869	0.711332	1.68514	0.0919624	0.187079	SNCAIP	protein_coding
ENSG00000124237	0.727799	1.19852	2.20549	0.543425	0.586837	0.728111	C20orf85	protein_coding
ENSG00000256060	363.296	1.19811	0.242218	4.94639	7.56e-07	9.4e-06	TRAPPC2P1	protein_coding
ENSG00000154001	2422.65	1.19645	0.17809	6.71824	1.84e-11	7.26e-10	PPP2R5E	protein_coding
ENSG00000145365	674.953	1.19631	0.236011	5.06886	4e-07	5.35e-06	TIFA	protein_coding
ENSG00000115947	2054.83	1.1953	0.187954	6.35954	2.02e-10	6.34e-09	ORC4	protein_coding
ENSG00000185960	3.0699	1.19435	0.988274	1.20853	0.226845	0.373951	SHOX	protein_coding
ENSG00000135577	3.72104	1.19394	0.615344	1.94028	0.0523454	0.119562	NMBR	protein_coding
ENSG00000180008	1359.5	1.19346	0.227489	5.24621	1.55e-07	2.35e-06	SOCS4	protein_coding
ENSG00000153130	4240.24	1.1932	0.287875	4.14486	3.4e-05	0.000253349	SCOC	protein_coding
ENSG00000145861	67.4756	1.19284	0.595079	2.0045	0.0450164	0.10608	C1QTNF2	protein_coding
ENSG00000151338	322.889	1.19273	0.329232	3.62278	0.000291455	0.00161141	MIPOL1	protein_coding
ENSG00000107537	4700.85	1.19263	0.425526	2.80272	0.00506732	0.0178052	PHYH	protein_coding
ENSG00000197841	628.397	1.19191	0.212511	5.60871	2.04e-08	3.9e-07	ZNF181	protein_coding
ENSG00000189266	3615.51	1.19122	0.248475	4.79414	1.63e-06	1.82e-05	PNRC2	protein_coding
ENSG00000148343	1250.04	1.19105	0.312317	3.81359	0.000136962	0.000837093	FAM73B	protein_coding
ENSG00000130956	1775.24	1.19095	0.305996	3.89205	9.94e-05	0.000634163	HABP4	protein_coding
ENSG00000133800	793.629	1.1896	0.6009	1.97969	0.0477381	0.111175	LYVE1	protein_coding
ENSG00000121481	1175.67	1.18926	0.206669	5.75441	8.69e-09	1.79e-07	RNF2	protein_coding
ENSG00000172179	1.62517	1.18868	1.33193	0.892447	0.372153	0.533439	PRL	protein_coding
ENSG00000144824	5587.35	1.1873	0.268817	4.41674	1e-05	8.83e-05	PHLDB2	protein_coding
ENSG00000184545	936.654	1.18598	0.513052	2.31162	0.0207987	0.0568756	DUSP8	protein_coding
ENSG00000272047	1547.09	1.1854	0.213789	5.54473	2.94e-08	5.41e-07	GTF2H5	protein_coding
ENSG00000088727	456.201	1.18532	0.356488	3.32501	0.000884167	0.00411108	KIF9	protein_coding
ENSG00000164879	104.306	1.18502	0.532334	2.22609	0.0260084	0.0682053	CA3	protein_coding
ENSG00000089048	1045.06	1.185	0.203266	5.82981	5.55e-09	1.2e-07	ESF1	protein_coding
ENSG00000163281	1108.17	1.1848	0.171937	6.8909	5.54e-12	2.45e-10	GNPDA2	protein_coding
ENSG00000168958	3843.26	1.18461	0.163885	7.22831	4.89e-13	2.69e-11	MFF	protein_coding
ENSG00000171044	68.6818	1.18443	0.496984	2.38323	0.0171614	0.048581	XKR6	protein_coding
ENSG00000116035	31.0959	1.18369	0.816699	1.44936	0.147237	0.269275	VAX2	protein_coding
ENSG00000183770	3.01361	1.18315	0.948286	1.24767	0.212152	0.355862	FOXL2	protein_coding
ENSG00000173905	4779.69	1.1831	0.273054	4.33284	1.47e-05	0.000122839	GOLIM4	protein_coding
ENSG00000091409	11695.8	1.18121	0.353366	3.34275	0.00082954	0.0038872	ITGA6	protein_coding
ENSG00000180822	678.647	1.18115	0.254514	4.64082	3.47e-06	3.53e-05	PSMG4	protein_coding
ENSG00000108179	4755.14	1.18072	0.420446	2.80825	0.0049811	0.0175291	PPIF	protein_coding
ENSG00000159199	4575.16	1.18064	0.409821	2.88087	0.00396578	0.0144962	ATP5G1	protein_coding
ENSG00000155957	3209.7	1.18032	0.198741	5.93899	2.87e-09	6.74e-08	TMBIM4	protein_coding
ENSG00000106992	464.303	1.17967	0.407764	2.89301	0.00381566	0.0140277	AK1	protein_coding
ENSG00000100664	8906.31	1.17948	0.224897	5.24453	1.57e-07	2.37e-06	EIF5	protein_coding
ENSG00000163624	2355.07	1.1794	0.449962	2.6211	0.00876454	0.0280612	CDS1	protein_coding
ENSG00000079841	28.7852	1.17938	1.15183	1.02392	0.305872	0.464266	RIMS1	protein_coding
ENSG00000204186	563.1	1.17938	0.419706	2.81001	0.00495392	0.0174508	ZDBF2	protein_coding
ENSG00000144730	1697.45	1.17899	0.508633	2.31797	0.0204512	0.0561221	IL17RD	protein_coding
ENSG00000121851	1370.86	1.17893	0.184513	6.38938	1.67e-10	5.32e-09	POLR3GL	protein_coding
ENSG00000136144	1875.31	1.17886	0.25007	4.71412	2.43e-06	2.59e-05	RCBTB1	protein_coding
ENSG00000123700	767.585	1.17861	0.545475	2.1607	0.0307185	0.0780489	KCNJ2	protein_coding
ENSG00000163681	2736.56	1.17855	0.253485	4.6494	3.33e-06	3.41e-05	SLMAP	protein_coding
ENSG00000067840	201.766	1.17763	0.514092	2.29071	0.0219804	0.0594486	PDZD4	protein_coding
ENSG00000164794	165.168	1.17741	0.956791	1.23058	0.218479	0.363489	KCNV1	protein_coding
ENSG00000116005	9530.96	1.17674	0.284658	4.13385	3.57e-05	0.000263936	PCYOX1	protein_coding
ENSG00000023228	7994.29	1.17623	0.300871	3.9094	9.25e-05	0.000595159	NDUFS1	protein_coding
ENSG00000187033	0.571115	1.17552	1.32545	0.886885	0.375141	0.536372	SAMD7	protein_coding
ENSG00000085224	4756.97	1.1749	0.237655	4.94374	7.66e-07	9.5e-06	ATRX	protein_coding
ENSG00000162972	895.71	1.17484	0.233688	5.02739	4.97e-07	6.49e-06	C2orf47	protein_coding
ENSG00000196476	784.386	1.17444	0.259392	4.52768	5.96e-06	5.63e-05	C20orf96	protein_coding
ENSG00000185532	880.733	1.17363	0.521157	2.25197	0.0243244	0.0646011	PRKG1	protein_coding
ENSG00000179058	54.4257	1.173	0.695205	1.68726	0.0915524	0.186431	C9orf50	protein_coding
ENSG00000248487	1027.9	1.17253	0.391792	2.99273	0.00276497	0.0107194	ABHD14A	protein_coding
ENSG00000262484	24.0559	1.17237	0.650882	1.8012	0.0716714	0.153673	CCER2	protein_coding
ENSG00000196381	80.2659	1.17236	0.474947	2.4684	0.013572	0.0400583	ZNF781	protein_coding
ENSG00000148120	2008.8	1.17212	0.261185	4.48772	7.2e-06	6.62e-05	C9orf3	protein_coding
ENSG00000075914	1510.26	1.17157	0.40169	2.9166	0.00353865	0.0131694	EXOSC7	protein_coding
ENSG00000186329	0.911312	1.17129	0.889991	1.31607	0.188151	0.325499	TMEM212	protein_coding
ENSG00000127184	17502.4	1.17107	0.309844	3.77953	0.000157126	0.000943771	COX7C	protein_coding
ENSG00000189164	314.816	1.16931	0.19679	5.94192	2.82e-09	6.64e-08	ZNF527	protein_coding
ENSG00000197863	355.233	1.16904	0.222971	5.24303	1.58e-07	2.39e-06	ZNF790	protein_coding
ENSG00000178741	6119.42	1.16857	0.417878	2.79644	0.0051669	0.0180997	COX5A	protein_coding
ENSG00000100068	297.949	1.16847	0.423529	2.75889	0.00579973	0.0199018	LRP5L	protein_coding
ENSG00000164045	104.623	1.1682	0.379561	3.07777	0.00208558	0.00846075	CDC25A	protein_coding
ENSG00000118922	1766.82	1.16802	0.26603	4.39057	1.13e-05	9.81e-05	KLF12	protein_coding
ENSG00000118113	5.26186	1.16778	1.23893	0.942571	0.345901	0.506825	MMP8	protein_coding
ENSG00000106771	7827.9	1.16773	0.288691	4.04492	5.23e-05	0.000364963	TMEM245	protein_coding
ENSG00000251209	8.847	1.16683	1.09701	1.06364	0.28749	0.444136	LINC00923	protein_coding
ENSG00000011566	1985.43	1.1656	0.256569	4.54303	5.55e-06	5.28e-05	MAP4K3	protein_coding
ENSG00000112697	11464	1.16554	0.216597	5.38117	7.4e-08	1.23e-06	TMEM30A	protein_coding
ENSG00000268400	0.718119	1.16526	0.927686	1.25609	0.209082	0.351937	CTD-3214H19.4	protein_coding
ENSG00000203972	0.281518	1.16365	2.04911	0.567882	0.570115	NA	GLYATL3	protein_coding
ENSG00000148950	513.908	1.16303	0.198221	5.86734	4.43e-09	9.85e-08	IMMP1L	protein_coding
ENSG00000119414	4014.3	1.16228	0.175792	6.61166	3.8e-11	1.4e-09	PPP6C	protein_coding
ENSG00000223572	174.38	1.16218	1.13322	1.02555	0.305101	0.463372	CKMT1A	protein_coding
ENSG00000136297	0.479352	1.16118	1.93375	0.600483	0.548184	0.695795	MMD2	protein_coding
ENSG00000197128	476.416	1.16105	0.336675	3.44857	0.000563569	0.00281081	ZNF772	protein_coding
ENSG00000173473	4440.83	1.1598	0.215386	5.38474	7.25e-08	1.21e-06	SMARCC1	protein_coding
ENSG00000134775	2244.95	1.15954	0.411336	2.81897	0.00481776	0.0170621	FHOD3	protein_coding
ENSG00000131067	1451.27	1.15909	0.261019	4.44064	8.97e-06	8.03e-05	GGT7	protein_coding
ENSG00000186306	0.0665884	1.15887	4.00025	0.2897	0.772045	NA	OR10T2	protein_coding
ENSG00000198021	0.0140955	1.15832	15.4994	0.0747331	0.940427	NA	SPANXA1	protein_coding
ENSG00000198060	1986.87	1.1582	0.185439	6.24574	4.22e-10	1.22e-08	2005-03-01	protein_coding
ENSG00000243073	0.121049	1.1582	3.80525	0.304369	0.760847	NA	PRAMEF4	protein_coding
ENSG00000112210	405.931	1.15814	0.363243	3.18834	0.00143093	0.00616944	RAB23	protein_coding
ENSG00000049883	693.56	1.15771	0.187377	6.17851	6.47e-10	1.79e-08	PTCD2	protein_coding
ENSG00000156239	677.366	1.15584	0.21734	5.3181	1.05e-07	1.67e-06	N6AMT1	protein_coding
ENSG00000205176	0.128905	1.15572	4.1824	0.276328	0.782296	NA	REXO1L1P	protein_coding
ENSG00000164181	4096.37	1.15556	0.396314	2.91578	0.00354805	0.0132019	ELOVL7	protein_coding
ENSG00000165704	1875.7	1.15556	0.358549	3.22289	0.00126905	0.0055788	HPRT1	protein_coding
ENSG00000134056	1578.8	1.15506	0.25572	4.51688	6.28e-06	5.88e-05	MRPS36	protein_coding
ENSG00000101544	1552.07	1.15503	0.201743	5.72525	1.03e-08	2.1e-07	ADNP2	protein_coding
ENSG00000171444	1508.75	1.15497	0.416171	2.77523	0.0055163	0.0190651	MCC	protein_coding
ENSG00000145757	18.0825	1.15476	0.411421	2.80677	0.00500415	0.0176023	SPATA9	protein_coding
ENSG00000112561	1798.77	1.15448	0.29402	3.92654	8.62e-05	0.00056052	TFEB	protein_coding
ENSG00000197044	633.371	1.15381	0.26592	4.33893	1.43e-05	0.000119975	ZNF441	protein_coding
ENSG00000182993	191.671	1.15347	0.270549	4.26344	2.01e-05	0.000160904	C12orf60	protein_coding
ENSG00000170364	731.973	1.15271	0.460986	2.50052	0.0124011	0.0372463	SETMAR	protein_coding
ENSG00000164114	1091.8	1.15265	0.417942	2.75792	0.00581707	0.0199543	MAP9	protein_coding
ENSG00000176774	0.379864	1.15241	2.83125	0.407032	0.683984	0.795951	MAGEB18	protein_coding
ENSG00000006704	1796.1	1.15175	0.291804	3.94698	7.91e-05	0.000521634	GTF2IRD1	protein_coding
ENSG00000086065	4484.9	1.15099	0.2051	5.61185	2e-08	3.84e-07	CHMP5	protein_coding
ENSG00000166800	16.0633	1.15056	0.54679	2.10422	0.0353595	0.0875814	LDHAL6A	protein_coding
ENSG00000240654	8.96684	1.15029	0.598187	1.92296	0.0544855	0.123387	C1QTNF9	protein_coding
ENSG00000147533	3006.85	1.14992	0.178561	6.43995	1.2e-10	3.97e-09	GOLGA7	protein_coding
ENSG00000113595	1040.45	1.14966	0.235978	4.8719	1.11e-06	1.3e-05	TRIM23	protein_coding
ENSG00000187942	150.197	1.14896	0.513753	2.23641	0.0253251	0.0667408	LDLRAD2	protein_coding
ENSG00000115306	35777	1.14887	0.287306	3.99878	6.37e-05	0.000432516	SPTBN1	protein_coding
ENSG00000169738	3690.44	1.14861	0.555	2.06957	0.0384928	0.0937805	DCXR	protein_coding
ENSG00000079482	567.593	1.14816	0.361913	3.17247	0.00151149	0.00645189	OPHN1	protein_coding
ENSG00000226364	0.13997	1.14794	5.15369	0.222742	0.823736	NA	AC102948.2	protein_coding
ENSG00000166006	0.598274	1.14658	1.706	0.672084	0.50153	0.655586	KCNC2	protein_coding
ENSG00000070526	16.2853	1.14555	0.586314	1.95381	0.0507233	0.116615	ST6GALNAC1	protein_coding
ENSG00000129250	11295.7	1.1454	0.309259	3.70369	0.000212488	0.00122349	KIF1C	protein_coding
ENSG00000088726	7.71561	1.14455	0.918445	1.24619	0.212696	0.356451	TMEM40	protein_coding
ENSG00000092345	2.03445	1.14439	1.33915	0.854563	0.392793	0.554416	DAZL	protein_coding
ENSG00000114779	6337.21	1.14145	0.320118	3.56573	0.000362842	0.00193771	ABHD14B	protein_coding
ENSG00000147606	3537.71	1.14095	1.2859	0.887274	0.374931	0.536169	SLC26A7	protein_coding
ENSG00000176927	30.772	1.14082	0.422164	2.70233	0.00688562	0.0229729	EFCAB5	protein_coding
ENSG00000153561	3422.1	1.13998	0.237115	4.80768	1.53e-06	1.72e-05	RMND5A	protein_coding
ENSG00000169905	4060.97	1.13925	0.161269	7.06428	1.61e-12	8.02e-11	TOR1AIP2	protein_coding
ENSG00000167779	4058.54	1.13907	0.763167	1.49255	0.135555	0.252891	IGFBP6	protein_coding
ENSG00000170275	13828.7	1.13846	0.212973	5.34555	9.01e-08	1.46e-06	CRTAP	protein_coding
ENSG00000258405	27.9259	1.13624	0.457523	2.48347	0.0130109	0.0387171	ZNF578	protein_coding
ENSG00000183513	1742.46	1.13541	0.160679	7.06632	1.59e-12	7.92e-11	COA5	protein_coding
ENSG00000172348	5060.6	1.13497	0.583091	1.94648	0.0515975	0.118173	RCAN2	protein_coding
ENSG00000248098	392.793	1.13467	0.345842	3.2809	0.00103476	0.00469818	BCKDHA	protein_coding
ENSG00000119401	854.301	1.1346	0.237323	4.78082	1.75e-06	1.93e-05	TRIM32	protein_coding
ENSG00000150394	75.6063	1.13458	0.898856	1.26225	0.206858	0.349158	CDH8	protein_coding
ENSG00000204390	185.428	1.13402	0.202995	5.58645	2.32e-08	4.37e-07	HSPA1L	protein_coding
ENSG00000157703	96.2933	1.13383	1.07926	1.05057	0.293457	0.451026	SVOPL	protein_coding
ENSG00000165678	14677.4	1.13296	0.283436	3.99724	6.41e-05	0.000435029	GHITM	protein_coding
ENSG00000176401	176.449	1.13253	0.243081	4.65904	3.18e-06	3.27e-05	EID2B	protein_coding
ENSG00000165389	2028.27	1.13248	0.256015	4.42349	9.71e-06	8.6e-05	SPTSSA	protein_coding
ENSG00000111305	64.943	1.13227	0.939383	1.20534	0.228073	0.375463	GSG1	protein_coding
ENSG00000124333	2659.02	1.13227	0.200623	5.64374	1.66e-08	3.25e-07	VAMP7	protein_coding
ENSG00000198894	1945.98	1.13224	0.442284	2.56	0.0104673	0.0324296	CIPC	protein_coding
ENSG00000148411	2368.69	1.13188	0.196557	5.75853	8.48e-09	1.76e-07	NACC2	protein_coding
ENSG00000106049	7360.09	1.13147	0.307789	3.67611	0.000236814	0.00134242	HIBADH	protein_coding
ENSG00000090266	6311.62	1.13128	0.370478	3.05358	0.00226128	0.00904838	NDUFB2	protein_coding
ENSG00000196470	804.629	1.13086	0.17079	6.62136	3.56e-11	1.32e-09	SIAH1	protein_coding
ENSG00000153347	132.037	1.13	0.743579	1.51968	0.128591	0.242991	FAM81B	protein_coding
ENSG00000236311	0.210839	1.12968	1.92651	0.586386	0.557616	NA	TLX1NB	protein_coding
ENSG00000163155	550.867	1.12874	0.182736	6.17685	6.54e-10	1.81e-08	LYSMD1	protein_coding
ENSG00000120820	233.285	1.12753	0.534832	2.10819	0.0350143	0.0869348	GLT8D2	protein_coding
ENSG00000105426	3290.94	1.12697	0.356474	3.16142	0.00157001	0.00666157	PTPRS	protein_coding
ENSG00000169288	1193.85	1.12677	0.209487	5.37874	7.5e-08	1.24e-06	MRPL1	protein_coding
ENSG00000240038	573.37	1.12666	0.536622	2.09954	0.0357693	0.0884169	AMY2B	protein_coding
ENSG00000174599	305.743	1.12595	0.437736	2.57221	0.0101051	0.0315077	TRAM1L1	protein_coding
ENSG00000189227	353.062	1.12592	0.319912	3.51947	0.000432418	0.00224892	C15orf61	protein_coding
ENSG00000113966	464.75	1.12585	0.345635	3.25735	0.00112458	0.0050339	ARL6	protein_coding
ENSG00000124092	4.77247	1.1258	1.05071	1.07147	0.283957	0.440167	CTCFL	protein_coding
ENSG00000177103	909.663	1.12558	0.444046	2.53483	0.0112502	0.034396	DSCAML1	protein_coding
ENSG00000178084	1.12077	1.12555	1.36553	0.82426	0.409792	0.57071	HTR3C	protein_coding
ENSG00000260027	1486.65	1.12545	0.373561	3.01277	0.00258877	0.0101434	HOXB7	protein_coding
ENSG00000136888	5981.83	1.12502	0.212438	5.29576	1.19e-07	1.86e-06	ATP6V1G1	protein_coding
ENSG00000197045	3458.96	1.1247	0.232039	4.84701	1.25e-06	1.45e-05	GMFB	protein_coding
ENSG00000196228	1.83048	1.12463	1.30315	0.863012	0.388131	0.549725	SULT1C3	protein_coding
ENSG00000177791	83.9754	1.12419	0.569375	1.97444	0.0483323	0.112277	MYOZ1	protein_coding
ENSG00000185052	219.016	1.12336	0.638751	1.75869	0.07863	0.165402	SLC24A3	protein_coding
ENSG00000198087	5146.17	1.1228	0.230106	4.8795	1.06e-06	1.26e-05	CD2AP	protein_coding
ENSG00000107890	653.462	1.12174	0.261571	4.28848	1.8e-05	0.000146009	ANKRD26	protein_coding
ENSG00000179564	6.57512	1.12134	0.570027	1.96717	0.0491637	0.113789	LSMEM2	protein_coding
ENSG00000100350	1043.43	1.12025	0.352833	3.17501	0.00149829	0.00640549	FOXRED2	protein_coding
ENSG00000164117	1334.94	1.11978	0.226663	4.94026	7.8e-07	9.62e-06	FBXO8	protein_coding
ENSG00000264324	5.63101	1.11961	0.532095	2.10415	0.0353656	0.087591	RP11-287D1.3	protein_coding
ENSG00000166405	450.606	1.11916	0.733582	1.52561	0.127108	0.240888	RIC3	protein_coding
ENSG00000130985	18410.5	1.11888	0.217913	5.13452	2.83e-07	3.94e-06	UBA1	protein_coding
ENSG00000137288	1274.64	1.1185	0.343834	3.25303	0.0011418	0.00509695	UQCC2	protein_coding
ENSG00000099260	1167.73	1.11834	0.446428	2.50509	0.012242	0.0368714	PALMD	protein_coding
ENSG00000153495	13.7106	1.11829	0.601188	1.86013	0.0628674	0.138386	TEX29	protein_coding
ENSG00000149809	2415.55	1.1178	0.548578	2.03763	0.0415869	0.0996888	TM7SF2	protein_coding
ENSG00000273173	26.1943	1.11658	0.409398	2.72738	0.00638397	0.0215938	SNURF	protein_coding
ENSG00000074935	811.765	1.11657	0.265166	4.21085	2.54e-05	0.000197012	TUBE1	protein_coding
ENSG00000064655	315.173	1.11573	0.619997	1.79957	0.0719287	0.154131	EYA2	protein_coding
ENSG00000146233	272.46	1.1151	0.568749	1.96062	0.0499237	0.115165	CYP39A1	protein_coding
ENSG00000178096	738.377	1.11496	0.237877	4.68715	2.77e-06	2.9e-05	BOLA1	protein_coding
ENSG00000139675	293.611	1.1148	0.222584	5.00842	5.49e-07	7.08e-06	HNRNPA1L2	protein_coding
ENSG00000167005	4695.78	1.11443	0.226494	4.92038	8.64e-07	1.05e-05	NUDT21	protein_coding
ENSG00000254979	10.0641	1.11426	0.897915	1.24094	0.214626	0.358895	RP11-872D17.8	protein_coding
ENSG00000123561	20.7603	1.11408	1.00762	1.10566	0.268876	0.423184	SERPINA7	protein_coding
ENSG00000247626	493.09	1.11393	0.294975	3.77636	0.000159138	0.0009538	MARS2	protein_coding
ENSG00000181074	15.2258	1.11388	0.712365	1.56364	0.117903	0.227186	OR52N4	protein_coding
ENSG00000120162	2276.74	1.11348	0.350082	3.18063	0.00146956	0.00630672	MOB3B	protein_coding
ENSG00000168582	0.334563	1.1131	2.4556	0.453288	0.650341	NA	CRYGA	protein_coding
ENSG00000163810	4.72332	1.11258	0.714286	1.55761	0.119326	0.229215	TGM4	protein_coding
ENSG00000177425	2943.08	1.11232	0.229965	4.83693	1.32e-06	1.52e-05	PAWR	protein_coding
ENSG00000185985	274.392	1.11168	0.919312	1.20926	0.226564	0.373673	SLITRK2	protein_coding
ENSG00000204681	1278.02	1.11151	0.498611	2.2292	0.0258003	0.0677552	GABBR1	protein_coding
ENSG00000144029	3217.85	1.11121	0.200556	5.54063	3.01e-08	5.52e-07	MRPS5	protein_coding
ENSG00000017797	4959.18	1.11076	0.296438	3.74701	0.000178957	0.00105412	RALBP1	protein_coding
ENSG00000167863	8800.78	1.11051	0.290474	3.82311	0.000131781	0.00080936	ATP5H	protein_coding
ENSG00000176490	382.971	1.11034	0.985914	1.1262	0.260079	0.413089	DIRAS1	protein_coding
ENSG00000115616	517.557	1.10944	1.09829	1.01015	0.312424	0.471209	SLC9A2	protein_coding
ENSG00000244486	515.297	1.10919	0.426973	2.5978	0.00938241	0.029638	SCARF2	protein_coding
ENSG00000176076	7.88488	1.10914	0.524731	2.11374	0.0345377	0.0859608	KCNE1L	protein_coding
ENSG00000107984	47.67	1.10894	0.762841	1.4537	0.146028	0.267681	DKK1	protein_coding
ENSG00000261210	0.642983	1.1089	1.55965	0.710991	0.47709	0.633878	CLEC19A	protein_coding
ENSG00000162735	4297.3	1.10867	0.188039	5.89596	3.73e-09	8.47e-08	PEX19	protein_coding
ENSG00000183914	80.875	1.1076	0.689297	1.60686	0.108086	0.212253	DNAH2	protein_coding
ENSG00000196834	1.19763	1.10605	0.782669	1.41318	0.157604	0.283648	POTEI	protein_coding
ENSG00000116030	4584.49	1.10587	0.157676	7.01355	2.32e-12	1.12e-10	SUMO1	protein_coding
ENSG00000116096	3173.1	1.1053	0.286107	3.86325	0.000111888	0.00070301	SPR	protein_coding
ENSG00000104219	2628.73	1.10501	0.435552	2.53703	0.0111797	0.0342288	ZDHHC2	protein_coding
ENSG00000197106	229.952	1.1048	0.904402	1.22158	0.221865	0.367648	SLC6A17	protein_coding
ENSG00000120915	4586.58	1.10462	0.400041	2.76126	0.0057579	0.0197827	EPHX2	protein_coding
ENSG00000131966	2825.58	1.10443	0.187178	5.90042	3.63e-09	8.27e-08	ACTR10	protein_coding
ENSG00000171649	305.714	1.10437	0.367856	3.00219	0.00268043	0.0104416	ZIK1	protein_coding
ENSG00000204248	95.9085	1.10313	0.505828	2.18084	0.029195	0.0749988	COL11A2	protein_coding
ENSG00000105696	47.2148	1.10273	0.765925	1.43974	0.149941	0.273082	TMEM59L	protein_coding
ENSG00000142556	643.448	1.10229	0.335948	3.28112	0.00103394	0.00469553	ZNF614	protein_coding
ENSG00000090612	1539.89	1.10157	0.185696	5.93209	2.99e-09	6.99e-08	ZNF268	protein_coding
ENSG00000163644	1582.09	1.10152	0.368271	2.99105	0.00278022	0.0107692	PPM1K	protein_coding
ENSG00000165966	84.3227	1.10137	0.958104	1.14953	0.250339	0.402171	PDZRN4	protein_coding
ENSG00000146021	1158.63	1.10125	0.787285	1.3988	0.161873	0.289475	KLHL3	protein_coding
ENSG00000123572	531.764	1.10065	1.16274	0.946597	0.343844	0.504779	NRK	protein_coding
ENSG00000119801	5948.15	1.09966	0.194744	5.64671	1.64e-08	3.21e-07	YPEL5	protein_coding
ENSG00000242252	38.0529	1.09926	0.569195	1.93125	0.0534518	0.121585	BGLAP	protein_coding
ENSG00000100485	3130.36	1.09813	0.245152	4.47939	7.49e-06	6.85e-05	SOS2	protein_coding
ENSG00000213366	1138.62	1.09808	0.406055	2.70426	0.00684574	0.0228656	GSTM2	protein_coding
ENSG00000141026	1503.56	1.09787	0.244099	4.49766	6.87e-06	6.36e-05	MED9	protein_coding
ENSG00000056291	13.0808	1.09765	1.1633	0.943566	0.345392	0.506384	NPFFR2	protein_coding
ENSG00000166681	5642.69	1.09697	0.300539	3.65002	0.000262223	0.00146621	NGFRAP1	protein_coding
ENSG00000172922	1843.41	1.09667	0.269849	4.064	4.82e-05	0.000341061	RNASEH2C	protein_coding
ENSG00000186787	108.074	1.09601	0.195415	5.60865	2.04e-08	3.9e-07	SPIN2B	protein_coding
ENSG00000172113	689.709	1.09601	0.231932	4.72556	2.29e-06	2.46e-05	NME6	protein_coding
ENSG00000169599	1824.07	1.09573	0.186543	5.87389	4.26e-09	9.5e-08	NFU1	protein_coding
ENSG00000115944	5743.75	1.09548	0.210744	5.19814	2.01e-07	2.95e-06	COX7A2L	protein_coding
ENSG00000167861	1021.96	1.09392	0.352848	3.10026	0.00193352	0.00794617	HID1	protein_coding
ENSG00000112514	6258.72	1.09363	0.245068	4.46257	8.1e-06	7.35e-05	CUTA	protein_coding
ENSG00000103599	192.609	1.09314	0.366871	2.97964	0.00288587	0.0111198	IQCH	protein_coding
ENSG00000143416	3036.61	1.09308	0.436646	2.50336	0.012302	0.0370169	SELENBP1	protein_coding
ENSG00000174951	364.637	1.09301	0.632667	1.72763	0.0840544	0.174395	FUT1	protein_coding
ENSG00000161551	497.492	1.09299	0.434166	2.51744	0.0118212	0.0357827	ZNF577	protein_coding
ENSG00000106804	365.438	1.09232	0.433514	2.51969	0.0117457	0.035604	C5	protein_coding
ENSG00000243147	1906.73	1.09219	0.288092	3.79112	0.000149967	0.000905231	MRPL33	protein_coding
ENSG00000173542	4253.38	1.09213	0.502401	2.17383	0.0297182	0.0760446	MOB1B	protein_coding
ENSG00000110717	5580.48	1.09117	0.435794	2.50387	0.0122841	0.0369719	NDUFS8	protein_coding
ENSG00000111783	3.97113	1.09111	0.814148	1.34019	0.180184	0.314816	RFX4	protein_coding
ENSG00000182004	1812.12	1.091	0.207159	5.2665	1.39e-07	2.13e-06	SNRPE	protein_coding
ENSG00000171365	6035.15	1.09071	0.400157	2.72569	0.00641663	0.0216868	CLCN5	protein_coding
ENSG00000111911	2110.65	1.08991	0.226314	4.81593	1.47e-06	1.66e-05	HINT3	protein_coding
ENSG00000175920	220.786	1.0897	0.801866	1.35895	0.174161	0.3066	DOK7	protein_coding
ENSG00000134042	475.789	1.08961	0.705639	1.54414	0.122554	0.234036	MRO	protein_coding
ENSG00000153006	1814.34	1.08897	0.233888	4.65594	3.23e-06	3.31e-05	SREK1IP1	protein_coding
ENSG00000143751	1385.24	1.08799	0.262677	4.14195	3.44e-05	0.00025615	SDE2	protein_coding
ENSG00000131791	1373.17	1.08797	0.27975	3.88908	0.000100625	0.000640288	PRKAB2	protein_coding
ENSG00000165300	307.882	1.08786	0.892057	1.2195	0.222656	0.368687	SLITRK5	protein_coding
ENSG00000134371	2446.87	1.08783	0.250171	4.34834	1.37e-05	0.000115874	CDC73	protein_coding
ENSG00000161509	65.0172	1.08771	0.462061	2.35403	0.018571	0.0518349	GRIN2C	protein_coding
ENSG00000236027	0.37082	1.08757	2.24004	0.485512	0.627313	0.757624	PATE3	protein_coding
ENSG00000099399	0.834216	1.08589	2.39158	0.454049	0.649794	0.772952	MAGEB2	protein_coding
ENSG00000057663	1629.47	1.08519	0.16574	6.54753	5.85e-11	2.06e-09	ATG5	protein_coding
ENSG00000140506	0.910222	1.08466	1.70476	0.636251	0.524613	0.676219	LMAN1L	protein_coding
ENSG00000137210	2399.44	1.08435	0.205341	5.28073	1.29e-07	1.99e-06	TMEM14B	protein_coding
ENSG00000162620	78.749	1.08421	0.398976	2.71748	0.00657818	0.0221407	LRRIQ3	protein_coding
ENSG00000168564	1311.92	1.08371	0.217239	4.98855	6.08e-07	7.76e-06	CDKN2AIP	protein_coding
ENSG00000197380	382.604	1.08368	0.552782	1.96042	0.0499471	0.115199	DACT3	protein_coding
ENSG00000114166	1948.48	1.08333	0.285141	3.79928	0.000145116	0.000879762	KAT2B	protein_coding
ENSG00000187372	278.658	1.0824	0.424538	2.5496	0.0107847	0.0332126	PCDHB13	protein_coding
ENSG00000100557	5584.7	1.08225	0.407003	2.65906	0.0078359	0.0255707	C14orf105	protein_coding
ENSG00000126432	15637.7	1.08213	0.347362	3.11526	0.00183781	0.00761477	PRDX5	protein_coding
ENSG00000138078	4840.53	1.08175	0.218119	4.95945	7.07e-07	8.85e-06	PREPL	protein_coding
ENSG00000112425	482.986	1.08063	0.31257	3.45725	0.000545719	0.00273709	EPM2A	protein_coding
ENSG00000196099	0.282338	1.07991	2.15504	0.501108	0.616295	NA	OR6M1	protein_coding
ENSG00000006071	22.7871	1.07986	0.790106	1.36673	0.171709	0.303249	ABCC8	protein_coding
ENSG00000187987	39.6962	1.07962	0.524435	2.05863	0.0395296	0.0957044	ZSCAN23	protein_coding
ENSG00000124006	6234.18	1.07948	0.398162	2.71117	0.00670464	0.0224829	OBSL1	protein_coding
ENSG00000143653	3671.03	1.07771	0.32125	3.35473	0.000794436	0.00375018	SCCPDH	protein_coding
ENSG00000125388	217.088	1.07745	0.201391	5.35005	8.79e-08	1.43e-06	GRK4	protein_coding
ENSG00000256061	92.4572	1.07688	0.358512	3.00374	0.00266687	0.0103993	DYX1C1	protein_coding
ENSG00000170860	1963.3	1.07676	0.230466	4.67208	2.98e-06	3.1e-05	LSM3	protein_coding
ENSG00000137547	2790.32	1.07675	0.31255	3.44503	0.000570991	0.00284228	MRPL15	protein_coding
ENSG00000162836	1111.54	1.07634	0.276596	3.89139	9.97e-05	0.000635376	ACP6	protein_coding
ENSG00000177324	1.41474	1.07609	1.04087	1.03384	0.301212	0.459307	BEND2	protein_coding
ENSG00000163497	1.67267	1.07584	0.944094	1.13954	0.254477	0.406892	FEV	protein_coding
ENSG00000188321	666.349	1.07505	0.219395	4.90009	9.58e-07	1.15e-05	ZNF559	protein_coding
ENSG00000165244	364.126	1.07497	0.354703	3.03062	0.00244049	0.00964279	ZNF367	protein_coding
ENSG00000170848	1.07424	1.07424	1.74246	0.616507	0.53756	0.68678	PSG6	protein_coding
ENSG00000137338	249.872	1.07353	0.28318	3.79099	0.000150047	0.000905573	PGBD1	protein_coding
ENSG00000243364	326.498	1.07336	0.270144	3.97329	7.09e-05	0.000474036	EFNA4	protein_coding
ENSG00000055208	4005.52	1.073	0.218612	4.90825	9.19e-07	1.11e-05	TAB2	protein_coding
ENSG00000160182	11.4334	1.07295	1.62218	0.661422	0.508342	0.66163	TFF1	protein_coding
ENSG00000101049	2020.25	1.07181	0.514111	2.08477	0.0370898	0.0911207	SGK2	protein_coding
ENSG00000151332	902.898	1.07176	0.242911	4.41215	1.02e-05	8.99e-05	MBIP	protein_coding
ENSG00000189184	713.131	1.07157	0.672484	1.59346	0.111057	0.216823	PCDH18	protein_coding
ENSG00000198712	563465	1.07156	0.474661	2.25752	0.0239758	0.063858	MT-CO2	protein_coding
ENSG00000185088	4997.04	1.07124	0.221432	4.83777	1.31e-06	1.51e-05	RPS27L	protein_coding
ENSG00000184302	1.73425	1.07118	2.91237	0.367803	0.71302	0.816753	SIX6	protein_coding
ENSG00000183396	1.75051	1.07084	0.71434	1.49906	0.133859	0.250598	TMEM89	protein_coding
ENSG00000255062	68.1161	1.07032	0.205849	5.19957	2e-07	2.93e-06	RP11-712L6.5	protein_coding
ENSG00000172575	1180.73	1.07031	0.432869	2.4726	0.0134134	0.0396996	RASGRP1	protein_coding
ENSG00000147421	987.918	1.07028	0.226157	4.73246	2.22e-06	2.39e-05	HMBOX1	protein_coding
ENSG00000179639	230.206	1.06983	0.641327	1.66815	0.095285	0.192415	FCER1A	protein_coding
ENSG00000164967	1170.61	1.06977	0.315876	3.38666	0.000707481	0.00340062	RPP25L	protein_coding
ENSG00000170270	607.775	1.06972	0.220768	4.84548	1.26e-06	1.46e-05	C14orf142	protein_coding
ENSG00000171612	415.804	1.06896	0.412663	2.5904	0.00958658	0.0301511	SLC25A33	protein_coding
ENSG00000198625	2125.3	1.06859	0.317748	3.36301	0.000770964	0.00365531	MDM4	protein_coding
ENSG00000188725	3285.41	1.06858	0.152588	7.00301	2.51e-12	1.19e-10	SMIM15	protein_coding
ENSG00000182628	1404.34	1.06825	0.179789	5.94169	2.82e-09	6.64e-08	SKA2	protein_coding
ENSG00000156076	11.1791	1.06815	1.032	1.03503	0.300656	0.458746	WIF1	protein_coding
ENSG00000114113	17.8447	1.0681	0.886675	1.20462	0.228351	0.375746	RBP2	protein_coding
ENSG00000156735	1259.11	1.06806	0.203976	5.23623	1.64e-07	2.47e-06	BAG4	protein_coding
ENSG00000170899	1111.32	1.0679	0.281793	3.78966	0.000150853	0.000909874	GSTA4	protein_coding
ENSG00000213463	3648.39	1.06761	0.329475	3.24033	0.0011939	0.00529316	SYNJ2BP	protein_coding
ENSG00000108784	4082.22	1.06696	0.362228	2.94555	0.00322376	0.0122012	NAGLU	protein_coding
ENSG00000240204	57.0786	1.06657	0.615756	1.73214	0.083249	0.173006	SMKR1	protein_coding
ENSG00000111832	2448.16	1.06584	0.178759	5.96246	2.48e-09	5.95e-08	RWDD1	protein_coding
ENSG00000189369	574.701	1.06555	0.294407	3.6193	0.000295403	0.00163116	GSPT2	protein_coding
ENSG00000117697	1292.14	1.06491	0.176407	6.03666	1.57e-09	3.95e-08	NSL1	protein_coding
ENSG00000129353	13173.2	1.06487	0.269777	3.94724	7.91e-05	0.000521329	SLC44A2	protein_coding
ENSG00000133142	4976.79	1.06427	0.183382	5.80354	6.49e-09	1.39e-07	TCEAL4	protein_coding
ENSG00000011405	4498.7	1.06372	0.292965	3.63088	0.000282458	0.00156709	PIK3C2A	protein_coding
ENSG00000205572	26.285	1.06336	0.316839	3.35616	0.000790341	0.00373368	SERF1B	protein_coding
ENSG00000204682	359.56	1.06315	0.489971	2.16982	0.0300204	0.0767049	CASC10	protein_coding
ENSG00000114902	4212.68	1.0627	0.271872	3.90882	9.27e-05	0.000596303	SPCS1	protein_coding
ENSG00000183760	4.88434	1.06257	0.831655	1.27765	0.201372	0.342552	PAPL	protein_coding
ENSG00000137075	2951.69	1.06234	0.223236	4.75882	1.95e-06	2.13e-05	RNF38	protein_coding
ENSG00000125378	746.288	1.06221	0.506089	2.09886	0.0358288	0.0885303	BMP4	protein_coding
ENSG00000006695	976.943	1.06062	0.255608	4.1494	3.33e-05	0.000249185	COX10	protein_coding
ENSG00000148291	789.901	1.06051	0.330452	3.20927	0.00133072	0.00579957	SURF2	protein_coding
ENSG00000133056	1771.62	1.06033	0.289358	3.6644	0.000247915	0.00139722	PIK3C2B	protein_coding
ENSG00000171604	7095.29	1.0599	0.244774	4.33012	1.49e-05	0.000124184	CXXC5	protein_coding
ENSG00000164081	5485.04	1.05981	0.387382	2.73582	0.00622258	0.0211261	TEX264	protein_coding
ENSG00000143149	6595.37	1.05975	0.258341	4.10216	4.09e-05	0.000296928	ALDH9A1	protein_coding
ENSG00000165702	6.65395	1.05962	0.747922	1.41675	0.156556	0.282139	GFI1B	protein_coding
ENSG00000123268	1056.79	1.05889	0.194789	5.43608	5.45e-08	9.35e-07	ATF1	protein_coding
ENSG00000150756	594.605	1.05882	0.208815	5.07059	3.97e-07	5.31e-06	FAM173B	protein_coding
ENSG00000104886	3231.41	1.05866	0.416768	2.54015	0.0110804	0.0339808	PLEKHJ1	protein_coding
ENSG00000198015	2920.64	1.05814	0.159269	6.64371	3.06e-11	1.16e-09	MRPL42	protein_coding
ENSG00000138439	1105.21	1.05803	0.218501	4.84223	1.28e-06	1.48e-05	FAM117B	protein_coding
ENSG00000198791	4479.79	1.05775	0.172497	6.13198	8.68e-10	2.33e-08	CNOT7	protein_coding
ENSG00000185634	43.6623	1.05737	0.462024	2.28855	0.0221054	0.0597245	SHC4	protein_coding
ENSG00000176845	2618.44	1.05696	0.466499	2.26572	0.0234685	0.0627898	METRNL	protein_coding
[truncated: 17,723 more rows]
